# Supplementary material for: Alpha protocadherins and Pyk2 kinase regulate cortical neuron migration and cytoskeletal dynamics via Rac1 GTPase and WAVE complex in mice
Source: eLife. 2018 Jun 18;7:e35242. doi: 10.7554/eLife.35242 (PMC6047886; doi:10.7554/eLife.35242)
Supplement: Figure 1—source data 1. [file elife-35242-fig1-data1.xlsx]

## Sheet: Sheet1
Figure 1D
		A		B		C		D		E		F		AVERAGE
	bin	cell number	%	cell number	%	cell number	%	cell number	%	cell number	%	cell number	%	SCR	bin
	1	1	0.348432	4	1.86916	3	1.10701	7	4.34783	21	8.78661	28	11.1111	4.59503	1
	2	63	21.9512	36	16.8224	60	22.1402	35	21.7391	52	21.7573	38	15.0794	19.9149	2
	3	20	6.96864	16	7.47664	24	8.85609	17	10.559	16	6.69456	15	5.95238	7.75122	3
	4	16	5.57491	14	6.54206	21	7.74908	13	8.07453	16	6.69456	22	8.73016	7.22755	4
	5	17	5.92334	7	3.27103	11	4.05904	7	4.34783	15	6.27615	18	7.14286	5.17004	5
	6	28	9.7561	22	10.2804	17	6.27306	21	13.0435	20	8.3682	22	8.73016	9.40856	6
	7	50	17.4216	34	15.8879	35	12.9151	22	13.6646	32	13.3891	24	9.52381	13.8004	7
	8	39	13.5889	29	13.5514	36	13.2841	21	13.0435	27	11.2971	35	13.8889	13.109	8
	9	28	9.7561	26	12.1495	38	14.0221	9	5.59006	17	7.11297	27	10.7143	9.89085	9
	10	25	8.7108	26	12.1495	26	9.5941	9	5.59006	23	9.62343	23	9.12698	9.13248	10
	total	287	100	214	100	271	100	161	100	239	100	252	100	100	total
		A		B		C		D		E		F		mean
	bin	cell number	%	cell number	%	cell number	%	cell number	%	cell number	%	cell number	%	a shRNA1	bin
	1	0	0	0	0	0	0	0	0	0	0	1	0.531915	0.0886525	1
	2	33	14.1026	28	14.1414	3	1.68539	4	1.74672	4	2.5	1	0.531915	5.78467	2
	3	6	2.5641	6	3.0303	2	1.1236	3	1.31004	2	1.25	1	0.531915	1.63499	3
	4	6	2.5641	4	2.0202	1	0.561798	4	1.74672	5	3.125	3	1.59574	1.9356	4
	5	6	2.5641	6	3.0303	1	0.561798	4	1.74672	3	1.875	3	1.59574	1.89561	5
	6	6	2.5641	6	3.0303	3	1.68539	5	2.18341	2	1.25	3	1.59574	2.05149	6
	7	6	2.5641	16	8.08081	11	6.17978	22	9.60699	20	12.5	14	7.44681	7.72975	7
	8	33	14.1026	32	16.1616	31	17.4157	45	19.6507	59	36.875	31	16.4894	20.1158	8
	9	63	26.9231	62	31.3131	61	34.2697	89	38.8646	51	31.875	65	34.5745	32.97	9
	10	75	32.0513	38	19.1919	65	36.5169	53	23.1441	14	8.75	66	35.1064	25.7934	10
	total	234	100	198	100	178	100	229	100	160	100	188	100	100	total
		A		B		C		D		E		F		AVERAGE
	bin	cell number	%	cell number	%	cell number	%	cell number	%	cell number	%	cell number	%	a shRNA2	bin
	1	0	0	0	0	0	0	0	0	0	0	0	0	0	1
	2	1	0.510204	0	0	1	0.41841	0	0	0	0	0	0	0.154769	2
	3	2	1.02041	0	0	0	0	0	0	0	0	2	0.877193	0.316267	3
	4	2	1.02041	0	0	0	0	1	0.380228	0	0	0	0	0.233439	4
	5	2	1.02041	0	0	1	0.41841	1	0.380228	0	0	2	0.877193	0.449373	5
	6	5	2.55102	3	1.59574	2	0.83682	14	5.32319	4	1.69492	4	1.75439	2.29268	6
	7	28	14.2857	23	12.234	25	10.4603	43	16.3498	35	14.8305	35	15.3509	13.9185	7
	8	47	23.9796	52	27.6596	68	28.4519	68	25.8555	66	27.9661	67	29.386	27.2164	8
	9	87	44.3878	78	41.4894	89	37.2385	104	39.5437	86	36.4407	77	33.7719	38.812	9
	10	22	11.2245	32	17.0213	53	22.1757	32	12.1673	45	19.0678	41	17.9825	16.6065	10
	total	196	100	188	100	239	100	263	100	236	100	228	100	100	total
Figure 1H		SCR			aKD
		Length	time	velocity	Length	time	velocity
	1	6.383	1.657	3.85214	7.484	7.58	0.987335
	2	7.768	1.657	4.68799	10.193	7.58	1.34472
	3	5.06	1.657	3.05371	8.898	7.58	1.17388
	4	10.613	1.657	6.40495	26.139	7.58	3.44842
	5	7.842	1.657	4.73265	10.583	7.58	1.39617
	6	8.393	1.657	5.06518	10.692	7.58	1.41055
	7	6.768	1.657	4.08449	7.248	7.58	0.956201
	8	9.583	1.657	5.78334	17.6	7.58	2.3219
	9	7.23	1.657	4.36331	21.574	7.58	2.84617
	10	6.877	1.657	4.15027	16.513	7.58	2.1785
	11	8.803	1.657	5.31261	34.232	7.58	4.51609
	12	7.78	1.657	4.69523	16.974	7.58	2.23931
	13	8.969	1.657	5.41279	17.413	7.58	2.29723
	14	5.669	1.657	3.42124	16.791	7.58	2.21517
	15	9.391	1.657	5.66747	20.771	7.58	2.74024
Figure 1J		A		B		C		D		E		AVERAGE
		cell number	%	cell number	%	cell number	%	cell number	%	cell number	%	SCR
	CP	23	92	39	72.2222	40	85.1064	30	68.1818	41	65.0794	76.518
	IZ	2	8	6	11.1111	4	8.51064	11	25	10	15.873	13.699
	VZ	0	0	9	16.6667	3	6.38298	3	6.81818	12	19.0476	9.78309
	total	25	100	54	100	47	100	44	100	63	100	100
		A		B		C		D		AVERAGE
		cell number	%	cell number	%	cell number	%	cell number	%	aKD
	CP	37	30.5785	18	18.75	20	21.978	25	25.5102	24.2042
	IZ	57	47.1074	53	55.2083	50	54.9451	51	52.0408	52.3254
	VZ	27	22.314	25	26.0417	21	23.0769	22	22.449	23.4704
	total	121	100	96	100	91	100	98	100	100
