# Supplementary material for: Alpha protocadherins and Pyk2 kinase regulate cortical neuron migration and cytoskeletal dynamics via Rac1 GTPase and WAVE complex in mice
Source: eLife. 2018 Jun 18;7:e35242. doi: 10.7554/eLife.35242 (PMC6047886; doi:10.7554/eLife.35242)
Supplement: Figure 1—figure supplement 1—source data 1. [file elife-35242-fig1-figsupp1-data1.xlsx]

## Sheet: Sheet1
Figure 1-figure supplement 1
B		1	2	3
	SCR	10658.9	10958.1	10560.1
	a shRNA1	5664.96	5873.96	3130.87
	a shRNA2	4710.01	4788.6	2756.75
		1	2	3	average
	SCR	100	100	100	100
	a shRNA1	53.1477	53.604	29.6481	45.4666
	a shRNA2	44.1885	43.6993	26.1053	37.9977
D		SCR										aKD
			%		%		%		%		%		%		%		%		%		%
	BrdU+GFP+	8	0.190476	9	0.147541	35	0.307018	10	0.117647	22	0.289474	12	0.218182	17	0.278689	11	0.261905	10	0.212766	12	0.181818
	GFP+	42		61		114		85		76		55		61		42		47		66
F		SCR						aKD
			%		%		%		%		%		%
	Tbr2+GFP+	43	0.452632	29	0.333333	27	0.465517	37	0.468354	33	0.417722	25	0.378788
	GFP+	95		87		58		79		79		66
I		A		B		C		D		E		F		AVERAGE
	bin	cell number	%	cell number	%	cell number	%	cell number	%	cell number	%	cell number	%	Pcdhadel/del	bin
	1	12	3.6036	23	7.6412	14	4.79452	41	11.9186	4	1.4652	4	1.34228	5.12757	1
	2	61	18.3183	45	14.9502	54	18.4932	45	13.0814	48	17.5824	54	18.1208	16.7577	2
	3	30	9.00901	37	12.2924	37	12.6712	30	8.72093	29	10.6227	31	10.4027	10.6198	3
	4	41	12.3123	24	7.97342	25	8.56164	49	14.2442	25	9.15751	41	13.7584	11.0012	4
	5	30	9.00901	24	7.97342	9	3.08219	17	4.94186	19	6.95971	29	9.73154	6.94962	5
	6	39	11.7117	37	12.2924	33	11.3014	32	9.30233	23	8.42491	31	10.4027	10.5726	6
	7	38	11.4114	35	11.6279	29	9.93151	39	11.3372	42	15.3846	52	17.4497	12.8571	7
	8	23	6.90691	33	10.9635	36	12.3288	33	9.59302	29	10.6227	22	7.38255	9.6329	8
	9	40	12.012	21	6.97674	24	8.21918	25	7.26744	19	6.95971	17	5.7047	7.85663	9
	10	19	5.70571	22	7.30897	31	10.6164	33	9.59302	35	12.8205	17	5.7047	8.62489	10
	total	333	100	301	100	292	100	344	100	273	100	298	100	100	total
		A		B		C		D		E		F		AVERAGE
	bin	cell number	%	cell number	%	cell number	%	cell number	%	cell number	%	cell number	%	Pcdha+/del	bin
	1	3	0.961538	27	8.1571	13	3.60111	53	13.8381	4	1.21581	9	2.43902	5.03545	1
	2	55	17.6282	54	16.3142	70	19.3906	55	14.3603	59	17.9331	65	17.6152	17.2069	2
	3	41	13.141	32	9.66767	35	9.69529	38	9.92167	35	10.6383	41	11.1111	10.6958	3
	4	42	13.4615	27	8.1571	28	7.75623	33	8.61619	26	7.90274	33	8.94309	9.13948	4
	5	25	8.01282	26	7.85498	25	6.92521	33	8.61619	24	7.29483	39	10.5691	8.21219	5
	6	28	8.97436	42	12.6888	26	7.20222	35	9.13838	27	8.20669	35	9.48509	9.28259	6
	7	51	16.3462	35	10.574	65	18.0055	52	13.577	48	14.5897	53	14.3631	14.5759	7
	8	40	12.8205	41	12.3867	31	8.58726	29	7.5718	31	9.42249	32	8.67209	9.91014	8
	9	21	6.73077	23	6.94864	25	6.92521	27	7.04961	31	9.42249	33	8.94309	7.66997	9
	10	6	1.92308	24	7.25076	43	11.9114	28	7.3107	44	13.3739	29	7.85908	8.27147	10
	total	312	100	331	100	361	100	383	100	329	100	369	100	100	total
