# Supplementary material for: Alpha protocadherins and Pyk2 kinase regulate cortical neuron migration and cytoskeletal dynamics via Rac1 GTPase and WAVE complex in mice
Source: eLife. 2018 Jun 18;7:e35242. doi: 10.7554/eLife.35242 (PMC6047886; doi:10.7554/eLife.35242)
Supplement: Figure 2—source data 1. [file elife-35242-fig2-data1.xlsx]

## Sheet: Sheet1
Figure 2A
		A		B		C		D		E		F		AVERAGE
	bin	cell number	%	cell number	%	cell number	%	cell number	%	cell number	%	cell number	%	aKD	bin
	1	0	0	0	0	0	0	0	0	0	0	0	0	0	1
	2	1	0.510204	0	0	1	0.41841	0	0	0	0	0	0	0.154769	2
	3	2	1.02041	0	0	0	0	0	0	0	0	2	0.877193	0.316267	3
	4	2	1.02041	0	0	0	0	1	0.380228	0	0	0	0	0.233439	4
	5	2	1.02041	0	0	1	0.41841	1	0.380228	0	0	2	0.877193	0.449373	5
	6	5	2.55102	3	1.59574	2	0.83682	14	5.32319	4	1.69492	4	1.75439	2.29268	6
	7	28	14.2857	23	12.234	25	10.4603	43	16.3498	35	14.8305	35	15.3509	13.9185	7
	8	47	23.9796	52	27.6596	68	28.4519	68	25.8555	66	27.9661	67	29.386	27.2164	8
	9	87	44.3878	78	41.4894	89	37.2385	104	39.5437	86	36.4407	77	33.7719	38.812	9
	10	22	11.2245	32	17.0213	53	22.1757	32	12.1673	45	19.0678	41	17.9825	16.6065	10
	total	196	100	188	100	239	100	263	100	236	100	228	100	100	total
		A		B		C		D		E		F		AVERAGE
	bin	cell number	%	cell number	%	cell number	%	cell number	%	cell number	%	cell number	%	aKD+a6*	bin
	1	0	0	0	0	0	0	0	0	0	0	0	0	0	1
	2	52	20.0772	46	19.9134	32	15.2381	46	19.9134	28	18.3007	18	9.89011	17.2222	2
	3	17	6.56371	16	6.92641	13	6.19048	16	6.92641	13	8.49673	11	6.04396	6.85795	3
	4	10	3.861	16	6.92641	11	5.2381	16	6.92641	9	5.88235	8	4.3956	5.53831	4
	5	14	5.40541	8	3.4632	15	7.14286	8	3.4632	6	3.92157	8	4.3956	4.63197	5
	6	20	7.72201	15	6.49351	34	16.1905	15	6.49351	8	5.22876	10	5.49451	7.93713	6
	7	43	16.6023	49	21.2121	34	16.1905	49	21.2121	19	12.4183	23	12.6374	16.7121	7
	8	38	14.6718	29	12.5541	22	10.4762	29	12.5541	28	18.3007	34	18.6813	14.5397	8
	9	31	11.9691	31	13.4199	24	11.4286	31	13.4199	26	16.9935	30	16.4835	13.9524	9
	10	34	13.1274	21	9.09091	25	11.9048	21	9.09091	16	10.4575	40	21.978	12.6083	10
	total	259	100	231	100	210	100	231	100	153	100	182	100	100	total
		A		B		C		D		E		F		AVERAGE
	bin	cell number	%	cell number	%	cell number	%	cell number	%	cell number	%	cell number	%	aKD+ac1*	bin
	1	0	0	0	0	0	0	0	0	0	0	0	0	0	1
	2	24	8.92193	39	13.3106	38	16.3793	31	16.4894	17	12.782	32	12.2137	13.3495	2
	3	24	8.92193	25	8.53242	25	10.7759	14	7.44681	10	7.5188	18	6.87023	8.34434	3
	4	15	5.57621	22	7.50853	17	7.32759	11	5.85106	12	9.02256	13	4.96183	6.70796	4
	5	11	4.08922	12	4.09556	12	5.17241	12	6.38298	7	5.26316	17	6.48855	5.24865	5
	6	16	5.94796	18	6.14334	17	7.32759	18	9.57447	9	6.76692	28	10.687	7.74122	6
	7	32	11.8959	44	15.0171	35	15.0862	22	11.7021	18	13.5338	48	18.3206	14.2593	7
	8	52	19.3309	49	16.7235	41	17.6724	36	19.1489	16	12.0301	41	15.6489	16.7591	8
	9	52	19.3309	45	15.3584	26	11.2069	23	12.234	23	17.2932	34	12.9771	14.7334	9
	10	43	15.9851	39	13.3106	21	9.05172	21	11.1702	21	15.7895	31	11.8321	12.8565	10
	total	269	100	293	100	232	100	188	100	133	100	262	100	100	total
		A		B		C		D		E		F		AVERAGE
	bin	cell number	%	cell number	%	cell number	%	cell number	%	cell number	%	cell number	%	aKD+ac2*	bin
	1	0	0	0	0	0	0	0	0	0	0	1	0.877193	0.146199	1
	2	0	0	0	0	0	0	4	3.0303	1	0.60241	2	1.75439	0.89785	2
	3	2	1.50376	0	0	1	0.724638	5	3.78788	2	1.20482	2	1.75439	1.49591	3
	4	0	0	0	0	3	2.17391	3	2.27273	4	2.40964	5	4.38596	1.87371	4
	5	2	1.50376	0	0	5	3.62319	5	3.78788	7	4.21687	3	2.63158	2.62721	5
	6	8	6.01504	1	0.833333	5	3.62319	9	6.81818	11	6.62651	4	3.50877	4.57084	6
	7	14	10.5263	20	16.6667	26	18.8406	31	23.4848	33	19.8795	8	7.01754	16.0692	7
	8	33	24.812	44	36.6667	40	28.9855	31	23.4848	56	33.7349	36	31.5789	29.8772	8
	9	52	39.0977	48	40	50	36.2319	42	31.8182	49	29.5181	38	33.3333	34.9999	9
	10	22	16.5414	7	5.83333	8	5.7971	2	1.51515	3	1.80723	15	13.1579	7.44201	10
	total	133	100	120	100	138	100	132	100	166	100	114	100	100	total
Figure 2B
		A		B		C		D		E		F		AVERAGE
	bin	cell number	%	cell number	%	cell number	%	cell number	%	cell number	%	cell number	%	aKD+WAVE2	bin
	1	0	0	0	0	0	0	0	0	0	0	0	0	0	1
	2	62	19.5584	19	13.1944	44	14.1479	31	18.5629	30	16.4835	14	14.8936	16.1401	2
	3	33	10.4101	11	7.63889	24	7.71704	18	10.7784	15	8.24176	6	6.38298	8.5282	3
	4	28	8.83281	8	5.55556	26	8.36013	6	3.59281	14	7.69231	6	6.38298	6.7361	4
	5	17	5.36278	6	4.16667	21	6.75241	8	4.79042	9	4.94505	7	7.44681	5.57736	5
	6	13	4.10095	3	2.08333	29	9.32476	12	7.18563	16	8.79121	8	8.51064	6.66609	6
	7	48	15.142	17	11.8056	39	12.5402	23	13.7725	21	11.5385	14	14.8936	13.282	7
	8	40	12.6183	27	18.75	49	15.7556	29	17.3653	34	18.6813	17	18.0851	16.8759	8
	9	41	12.9338	28	19.4444	32	10.2894	21	12.5749	22	12.0879	12	12.766	13.3494	9
	10	35	11.041	25	17.3611	47	15.1125	19	11.3772	21	11.5385	10	10.6383	12.8448	10
	total	317	100	144	100	311	100	167	100	182	100	94	100	100	total
		A		B		C		D		E		F		AVERAGE
	bin	cell number	%	cell number	%	cell number	%	cell number	%	cell number	%	cell number	%	aKD+Abi2	bin
	1	0	0	0	0	0	0	0	0	0	0	0	0	0	1
	2	39	15.415	14	8.80503	31	19.4969	33	17.1875	21	12.8049	15	26.3158	16.6708	2
	3	17	6.71937	4	2.51572	7	4.40252	10	5.20833	9	5.4878	4	7.01754	5.22521	3
	4	7	2.7668	7	4.40252	6	3.77358	8	4.16667	8	4.87805	4	7.01754	4.50086	4
	5	10	3.95257	10	6.28931	10	6.28931	10	5.20833	7	4.26829	4	7.01754	5.50423	5
	6	19	7.50988	14	8.80503	15	9.43396	14	7.29167	12	7.31707	6	10.5263	8.48066	6
	7	51	20.1581	23	14.4654	16	10.0629	33	17.1875	29	17.6829	11	19.2982	16.4758	7
	8	39	15.415	34	21.3836	22	13.8365	34	17.7083	25	15.2439	5	8.77193	15.3932	8
	9	44	17.3913	34	21.3836	23	14.4654	22	11.4583	21	12.8049	3	5.26316	13.7945	9
	10	27	10.6719	19	11.9497	29	18.239	28	14.5833	32	19.5122	5	8.77193	13.9547	10
	total	253	100	159	100	159	100	192	100	164	100	57	100	100	total
Figure 2C		A		B		C		D		E		F		AVERAGE
	bin	cell number	%	cell number	%	cell number	%	cell number	%	cell number	%	cell number	%	Ctl	bin
	1	0	0	0	0	0	0	0	0	0	0	0	0	0	1
	2	39	19.3069	53	21.1155	52	21.7573	33	16.0194	40	19.4175	63	22.2615	19.9797	2
	3	21	10.396	17	6.77291	24	10.0418	19	9.2233	22	10.6796	30	10.6007	9.61907	3
	4	17	8.41584	21	8.36653	25	10.4603	23	11.165	16	7.76699	29	10.2473	9.40367	4
	5	16	7.92079	20	7.96813	13	5.43933	21	10.1942	8	3.8835	12	4.24028	6.6077	5
	6	22	10.8911	23	9.16335	14	5.85774	24	11.6505	12	5.82524	27	9.54064	8.82142	6
	7	23	11.3861	36	14.3426	30	12.5523	28	13.5922	20	9.70874	40	14.1343	12.6194	7
	8	23	11.3861	30	11.9522	29	12.1339	14	6.79612	25	12.1359	27	9.54064	10.6575	8
	9	17	8.41584	26	10.3586	26	10.8787	20	9.70874	25	12.1359	25	8.83392	10.0553	9
	10	24	11.8812	25	9.96016	26	10.8787	24	11.6505	38	18.4466	30	10.6007	12.2363	10
	total	202	100	251	100	239	100	206	100	206	100	283	100	100	total
		A		B		C		D		E		F		AVERAGE
	bin	cell number	%	cell number	%	cell number	%	cell number	%	cell number	%	cell number	%	WAVE2	bin
	1	0	0	0	0	0	0	0	0	0	0	0	0	0	1
	2	21	7.02341	54	21.6	20	9.85222	27	16.9811	27	25.2336	28	13.0233	15.6189	2
	3	19	6.35452	20	8	4	1.97044	12	7.54717	13	12.1495	11	5.11628	6.85632	3
	4	13	4.34783	16	6.4	9	4.4335	10	6.28931	7	6.54206	14	6.51163	5.75405	4
	5	17	5.68562	12	4.8	7	3.44828	11	6.91824	9	8.41121	19	8.83721	6.35009	5
	6	24	8.02676	16	6.4	11	5.41872	20	12.5786	14	13.0841	17	7.90698	8.90253	6
	7	41	13.7124	25	10	25	12.3153	33	20.7547	10	9.34579	22	10.2326	12.7268	7
	8	56	18.7291	22	8.8	40	19.7044	26	16.3522	21	19.6262	38	17.6744	16.8144	8
	9	50	16.7224	34	13.6	33	16.2562	17	10.6918	4	3.73832	29	13.4884	12.4162	9
	10	58	19.398	51	20.4	54	26.601	3	1.88679	2	1.86916	37	17.2093	14.5607	10
	total	299	100	250	100	203	100	159	100	107	100	215	100	100	total
		A		B		C		D		E		F		AVERAGE
	bin	cell number	%	cell number	%	cell number	%	cell number	%	cell number	%	cell number	%	Abi2	bin
	1	0	0	2	1.14943	0	0	0	0	0	0	0	0	0.191571	1
	2	25	4.21585	39	22.4138	41	23.1638	38	38.3838	54	25.5924	26	18.3099	22.0133	2
	3	141	23.7774	22	12.6437	8	4.51977	12	12.1212	15	7.109	10	7.04225	11.2022	3
	4	115	19.3929	16	9.1954	16	9.03955	4	4.0404	19	9.00474	7	4.92958	9.2671	4
	5	90	15.1771	16	9.1954	9	5.08475	15	15.1515	17	8.05687	9	6.33803	9.83394	5
	6	78	13.1535	12	6.89655	13	7.34463	10	10.101	25	11.8483	9	6.33803	9.28034	6
	7	64	10.7926	20	11.4943	23	12.9944	6	6.06061	33	15.6398	20	14.0845	11.8444	7
	8	48	8.09444	24	13.7931	25	14.1243	2	2.0202	26	12.3223	26	18.3099	11.444	8
	9	22	3.70995	19	10.9195	20	11.2994	8	8.08081	16	7.58294	25	17.6056	9.86638	9
	10	10	1.68634	4	2.29885	22	12.4294	4	4.0404	6	2.8436	10	7.04225	5.0568	10
	total	593	100	174	100	177	100	99	100	211	100	142	100	100	total
Figure 2G		A		B		C		D		E		F		AVERAGE
	bin	cell number	%	cell number	%	cell number	%	cell number	%	cell number	%	cell number	%	aKD+a6*-AA	bin
	1	0	0	1	0.943396	1	0.28169	0	0	0	0	1	0.662252	0.314556	1
	2	1	0.884956	1	0.943396	1	0.28169	2	0.913242	3	1.45631	4	2.64901	1.1881	2
	3	1	0.884956	3	2.83019	1	0.28169	3	1.36986	3	1.45631	4	2.64901	1.57867	3
	4	3	2.65487	2	1.88679	2	0.56338	3	1.36986	5	2.42718	2	1.3245	1.70443	4
	5	2	1.76991	3	2.83019	5	1.40845	1	0.456621	5	2.42718	7	4.63576	2.25469	5
	6	9	7.9646	4	3.77358	9	2.53521	5	2.28311	7	3.39806	10	6.62252	4.42951	6
	7	11	9.73451	15	14.1509	124	34.9296	81	36.9863	22	10.6796	16	10.596	19.5128	7
	8	33	29.2035	35	33.0189	114	32.1127	72	32.8767	48	23.301	30	19.8675	28.3967	8
	9	28	24.7788	22	20.7547	73	20.5634	40	18.2648	58	28.1553	47	31.1258	23.9405	9
	10	25	22.1239	20	18.8679	25	7.04225	12	5.47945	55	26.699	30	19.8675	16.68	10
	total	113	100	106	100	355	100	219	100	206	100	151	100	100	total
		A		B		C		D		E		F		AVERAGE
	bin	cell number	%	cell number	%	cell number	%	cell number	%	cell number	%	cell number	%	aKD+ac1*-AA	bin
	1	0	0	0	0	0	0	0	0	0	0	0	0	0	1
	2	0	0	0	0	0	0	0	0	0	0	0	0	0	2
	3	0	0	0	0	0	0	0	0	0	0	0	0	0	3
	4	1	0.595238	1	0.510204	1	0.552486	2	1.6129	0	0	0	0	0.545139	4
	5	1	0.595238	1	0.510204	0	0	1	0.806452	2	1.14286	1	0.75188	0.634438	5
	6	2	1.19048	5	2.55102	1	0.552486	9	7.25806	7	4	6	4.51128	3.34389	6
	7	12	7.14286	17	8.67347	14	7.73481	27	21.7742	33	18.8571	17	12.782	12.8274	7
	8	45	26.7857	38	19.3878	36	19.8895	37	29.8387	60	34.2857	38	28.5714	26.4598	8
	9	61	36.3095	76	38.7755	69	38.1215	26	20.9677	36	20.5714	38	28.5714	30.5529	9
	10	46	27.381	58	29.5918	60	33.1492	22	17.7419	37	21.1429	33	24.812	25.6365	10
	total	168	100	196	100	181	100	124	100	175	100	133	100	100	total
		A		B		C		D		E		F		AVERAGE
	bin	cell number	%	cell number	%	cell number	%	cell number	%	cell number	%	cell number	%	aKD+Myr-aCD*AA	bin
	1	0	0	0	0	0	0	0	0	0	0	0	0	0	1
	2	2	1.5873	0	0	3	2.85714	3	2.15827	1	0.813008	0	0	1.23595	2
	3	1	0.793651	2	1.41844	1	0.952381	2	1.43885	2	1.62602	2	2.5	1.45489	3
	4	3	2.38095	5	3.5461	3	2.85714	4	2.8777	3	2.43902	1	1.25	2.55849	4
	5	4	3.1746	6	4.25532	6	5.71429	4	2.8777	3	2.43902	3	3.75	3.70182	5
	6	9	7.14286	9	6.38298	8	7.61905	11	7.91367	4	3.25203	5	6.25	6.42676	6
	7	14	11.1111	13	9.21986	17	16.1905	16	11.5108	8	6.50407	7	8.75	10.5477	7
	8	54	42.8571	46	32.6241	37	35.2381	50	35.9712	62	50.4065	29	36.25	38.8912	8
	9	39	30.9524	41	29.078	29	27.619	36	25.8993	35	28.4553	21	26.25	28.0423	9
	10	0	0	19	13.4752	1	0.952381	13	9.35252	5	4.06504	12	15	7.14085	10
	total	126	100	141	100	105	100	139	100	123	100	80	100	100	total
