# Supplementary material for: Alpha protocadherins and Pyk2 kinase regulate cortical neuron migration and cytoskeletal dynamics via Rac1 GTPase and WAVE complex in mice
Source: eLife. 2018 Jun 18;7:e35242. doi: 10.7554/eLife.35242 (PMC6047886; doi:10.7554/eLife.35242)
Supplement: Figure 2—figure supplement 1—source data 1. [file elife-35242-fig2-figsupp1-data1.xlsx]

## Sheet: Sheet1
Figure 2-figure supplement 1
B		A		B		C		D		E		F		AVERAGE
	bin	cell number	%	cell number	%	cell number	%	cell number	%	cell number	%	cell number	%	Ctl	bin
	1	0	0	0	0	0	0	0	0	0	0	0	0	0	1
	2	39	19.3069	53	21.1155	52	21.7573	33	16.0194	40	19.4175	63	22.2615	19.9797	2
	3	21	10.396	17	6.77291	24	10.0418	19	9.2233	22	10.6796	30	10.6007	9.61907	3
	4	17	8.41584	21	8.36653	25	10.4603	23	11.165	16	7.76699	29	10.2473	9.40367	4
	5	16	7.92079	20	7.96813	13	5.43933	21	10.1942	8	3.8835	12	4.24028	6.6077	5
	6	22	10.8911	23	9.16335	14	5.85774	24	11.6505	12	5.82524	27	9.54064	8.82142	6
	7	23	11.3861	36	14.3426	30	12.5523	28	13.5922	20	9.70874	40	14.1343	12.6194	7
	8	23	11.3861	30	11.9522	29	12.1339	14	6.79612	25	12.1359	27	9.54064	10.6575	8
	9	17	8.41584	26	10.3586	26	10.8787	20	9.70874	25	12.1359	25	8.83392	10.0553	9
	10	24	11.8812	25	9.96016	26	10.8787	24	11.6505	38	18.4466	30	10.6007	12.2363	10
	total	202	100	251	100	239	100	206	100	206	100	283	100	100	total
		A		B		C		D		E		F		AVERAGE
	bin	cell number	%	cell number	%	cell number	%	cell number	%	cell number	%	cell number	%	a6*	bin
	1	3	1.48515	0	0	0	0	0	0	0	0	0	0	0.247525	1
	2	39	19.3069	29	27.3585	28	20.2899	45	26.1628	36	18.8482	54	18.43	21.7327	2
	3	14	6.93069	9	8.49057	11	7.97101	21	12.2093	26	13.6126	35	11.9454	10.1933	3
	4	11	5.44554	10	9.43396	9	6.52174	17	9.88372	24	12.5654	23	7.84983	8.61671	4
	5	18	8.91089	4	3.77358	10	7.24638	19	11.0465	15	7.8534	23	7.84983	7.7801	5
	6	29	14.3564	4	3.77358	5	3.62319	11	6.39535	13	6.80628	31	10.5802	7.58917	6
	7	38	18.8119	5	4.71698	16	11.5942	17	9.88372	15	7.8534	38	12.9693	10.9716	7
	8	16	7.92079	19	17.9245	17	12.3188	21	12.2093	26	13.6126	26	8.87372	12.1433	8
	9	15	7.42574	12	11.3208	20	14.4928	12	6.97674	15	7.8534	36	12.2867	10.0593	9
	10	19	9.40594	14	13.2075	22	15.942	9	5.23256	21	10.9948	27	9.21502	10.6663	10
	total	202	100	106	100	138	100	172	100	191	100	293	100	100	total
		A		B		C		D		E		F		AVERAGE
	bin	cell number	%	cell number	%	cell number	%	cell number	%	cell number	%	cell number	%	ac1*	bin
	1	0	0	0	0	0	0	0	0	0	0	0	0	0	1
	2	44	29.7297	37	27.0073	32	27.1186	20	18.8679	26	14.0541	22	19.2982	22.6793	2
	3	18	12.1622	12	8.75912	18	15.2542	12	11.3208	19	10.2703	12	10.5263	11.3821	3
	4	13	8.78378	12	8.75912	8	6.77966	3	2.83019	20	10.8108	9	7.89474	7.64305	4
	5	8	5.40541	21	15.3285	11	9.32203	5	4.71698	14	7.56757	8	7.01754	8.22633	5
	6	12	8.10811	5	3.64964	10	8.47458	9	8.49057	15	8.10811	10	8.77193	7.60049	6
	7	12	8.10811	16	11.6788	9	7.62712	15	14.1509	24	12.973	17	14.9123	11.575	7
	8	20	13.5135	16	11.6788	13	11.0169	18	16.9811	27	14.5946	18	15.7895	13.9291	8
	9	9	6.08108	9	6.56934	6	5.08475	14	13.2075	19	10.2703	10	8.77193	8.33082	9
	10	12	8.10811	9	6.56934	11	9.32203	10	9.43396	21	11.3514	8	7.01754	8.63372	10
	total	148	100	137	100	118	100	106	100	185	100	114	100	100	total
		A		B		C		D		E		F		AVERAGE
	bin	cell number	%	cell number	%	cell number	%	cell number	%	cell number	%	cell number	%	ac2*	bin
	1	0	0	0	0	0	0	0	0	0	0	0	0	0	1
	2	34	17.4359	59	22.4335	56	20.2166	59	19.4719	49	18.0812	65	22.807	20.0744	2
	3	20	10.2564	27	10.2662	28	10.1083	31	10.231	24	8.85609	32	11.2281	10.1577	3
	4	18	9.23077	20	7.60456	21	7.58123	24	7.92079	20	7.38007	15	5.26316	7.49676	4
	5	18	9.23077	29	11.0266	23	8.30325	31	10.231	28	10.3321	26	9.12281	9.70776	5
	6	16	8.20513	21	7.98479	19	6.85921	18	5.94059	15	5.53506	19	6.66667	6.86524	6
	7	19	9.74359	20	7.60456	32	11.5523	39	12.8713	35	12.9151	29	10.1754	10.8104	7
	8	14	7.17949	31	11.7871	37	13.3574	33	10.8911	31	11.4391	33	11.5789	11.0389	8
	9	32	16.4103	26	9.88593	31	11.1913	37	12.2112	39	14.3911	35	12.2807	12.7284	9
	10	24	12.3077	30	11.4068	30	10.8303	31	10.231	30	11.0701	31	10.8772	11.1205	10
	total	195	100	263	100	277	100	303	100	271	100	285	100	100	total
C		A		B		C		D		E		F		AVERAGE
	bin	cell number	%	cell number	%	cell number	%	cell number	%	cell number	%	cell number	%	Myr-ac1ICD*	bin
	1	4	3.10078	7	4.92958	2	0.961538	10	6.0241	2	1.12994	1	1.28205	2.90466	1
	2	23	17.8295	29	20.4225	37	17.7885	21	12.6506	27	15.2542	19	24.359	18.0507	2
	3	12	9.30233	13	9.15493	24	11.5385	22	13.253	22	12.4294	11	14.1026	11.6301	3
	4	13	10.0775	14	9.85915	24	11.5385	12	7.22892	18	10.1695	13	16.6667	10.9234	4
	5	13	10.0775	11	7.74648	20	9.61538	19	11.4458	24	13.5593	10	12.8205	10.8775	5
	6	8	6.20155	7	4.92958	21	10.0962	15	9.03614	23	12.9944	10	12.8205	9.34638	6
	7	28	21.7054	30	21.1268	35	16.8269	23	13.8554	34	19.209	8	10.2564	17.1633	7
	8	15	11.6279	15	10.5634	21	10.0962	16	9.63855	14	7.9096	2	2.5641	8.73328	8
	9	6	4.65116	7	4.92958	11	5.28846	17	10.241	11	6.21469	4	5.12821	6.07551	9
	10	7	5.42636	9	6.33803	13	6.25	11	6.62651	2	1.12994	0	0	4.29514	10
	total	129	100	142	100	208	100	166	100	177	100	78	100	100	total
		A		B		C		D		E		F		AVERAGE
	bin	cell number	%	cell number	%	cell number	%	cell number	%	cell number	%	cell number	%	Myr-ac2ICD*	bin
	1	0	0	20	10.0503	5	4.7619	0	0	2	1.36986	0	0	2.697	1
	2	19	10.2703	26	13.0653	24	22.8571	16	11.2676	20	13.6986	12	12.766	13.9875	2
	3	17	9.18919	19	9.54774	15	14.2857	19	13.3803	16	10.9589	9	9.57447	11.156	3
	4	9	4.86486	11	5.52764	12	11.4286	18	12.6761	17	11.6438	10	10.6383	9.46321	4
	5	20	10.8108	14	7.03518	12	11.4286	8	5.6338	15	10.274	9	9.57447	9.12613	5
	6	13	7.02703	21	10.5528	10	9.52381	11	7.74648	10	6.84932	9	9.57447	8.54564	6
	7	27	14.5946	28	14.0704	21	20	22	15.493	24	16.4384	13	13.8298	15.7377	7
	8	26	14.0541	20	10.0503	0	0	21	14.7887	11	7.53425	11	11.7021	9.68824	8
	9	22	11.8919	25	12.5628	4	3.80952	14	9.85915	20	13.6986	10	10.6383	10.4101	9
	10	32	17.2973	15	7.53769	2	1.90476	13	9.15493	11	7.53425	11	11.7021	9.18851	10
	total	185	100	199	100	105	100	142	100	146	100	94	100	100	total
		A		B		C		D		E		F		AVERAGE
	bin	cell number	%	cell number	%	cell number	%	cell number	%	cell number	%	cell number	%	Myr-a6ICD*	bin
	1	4	2.0202	0	0	5	2.95858	23	23	8	5.97015	0	0	5.65816	1
	2	26	13.1313	26	16.9935	38	22.4852	23	23	33	24.6269	19	18.0952	19.722	2
	3	15	7.57576	14	9.15033	18	10.6509	9	9	10	7.46269	9	8.57143	8.73518	3
	4	18	9.09091	7	4.57516	21	12.426	7	7	12	8.95522	7	6.66667	8.119	4
	5	29	14.6465	14	9.15033	19	11.2426	9	9	9	6.71642	12	11.4286	10.3641	5
	6	23	11.6162	18	11.7647	25	14.7929	8	8	12	8.95522	11	10.4762	10.9342	6
	7	33	16.6667	27	17.6471	21	12.426	9	9	22	16.4179	6	5.71429	12.9787	7
	8	15	7.57576	14	9.15033	13	7.69231	8	8	14	10.4478	15	14.2857	9.52531	8
	9	15	7.57576	17	11.1111	7	4.14201	1	1	8	5.97015	13	12.381	7.03	9
	10	20	10.101	16	10.4575	2	1.18343	3	3	6	4.47761	13	12.381	6.93342	10
	total	198	100	153	100	169	100	100	100	134	100	105	100	100	total
		A		B		C		D		E		F		AVERAGE
	bin	cell number	%	cell number	%	cell number	%	cell number	%	cell number	%	cell number	%	Myr-aCD*	bin
	1	3	1.94805	2	1.83486	0	0	0	0	0	0	0	0	0.630486	1
	2	18	11.6883	21	19.2661	20	12.1951	41	23.1638	33	17.0984	22	13.9241	16.2226	2
	3	11	7.14286	6	5.50459	9	5.4878	15	8.47458	25	12.9534	18	11.3924	8.4926	3
	4	7	4.54545	11	10.0917	13	7.92683	18	10.1695	21	10.8808	15	9.49367	8.85134	4
	5	7	4.54545	7	6.42202	16	9.7561	14	7.9096	13	6.73575	16	10.1266	7.58258	5
	6	15	9.74026	11	10.0917	30	18.2927	11	6.21469	12	6.21762	17	10.7595	10.2194	6
	7	16	10.3896	16	14.6789	20	12.1951	21	11.8644	17	8.80829	20	12.6582	11.7658	7
	8	25	16.2338	14	12.844	22	13.4146	21	11.8644	28	14.5078	19	12.0253	13.4817	8
	9	27	17.5325	6	5.50459	9	5.4878	19	10.7345	16	8.29016	20	12.6582	10.0346	9
	10	25	16.2338	15	13.7615	25	15.2439	17	9.60452	28	14.5078	11	6.96203	12.7189	10
	total	154	100	109	100	164	100	177	100	193	100	158	100	100	total
D		A		B		C		D		E		F		AVERAGE
	bin	cell number	%	cell number	%	cell number	%	cell number	%	cell number	%	cell number	%	aKD+Myr-a6ICD*	bin
	1	6	6	1	0.961538	0	0	0	0	1	0.724638	0	0	1.28103	1
	2	10	10	14	13.4615	17	16.8317	16	14.4144	20	14.4928	10	9.00901	13.0349	2
	3	9	9	8	7.69231	7	6.93069	8	7.20721	15	10.8696	5	4.5045	7.70071	3
	4	4	4	12	11.5385	9	8.91089	8	7.20721	15	10.8696	9	8.10811	8.43904	4
	5	5	5	9	8.65385	10	9.90099	9	8.10811	8	5.7971	13	11.7117	8.19529	5
	6	15	15	12	11.5385	12	11.8812	14	12.6126	11	7.97101	17	15.3153	12.3864	6
	7	23	23	17	16.3462	14	13.8614	22	19.8198	20	14.4928	29	26.1261	18.941	7
	8	14	14	22	21.1538	17	16.8317	19	17.1171	36	26.087	17	15.3153	18.4175	8
	9	13	13	8	7.69231	12	11.8812	12	10.8108	10	7.24638	8	7.20721	9.63965	9
	10	1	1	1	0.961538	3	2.9703	3	2.7027	2	1.44928	3	2.7027	1.96442	10
	total	100	100	104	100	101	100	111	100	138	100	111	100	100	total
		A		B		C		D		E		F		AVERAGE
	bin	cell number	%	cell number	%	cell number	%	cell number	%	cell number	%	cell number	%	aKD+Myr-ac1ICD*	bin
	1	0	0	9	4.2654	0	0	0	0	0	0	0	0	0.7109	1
	2	1	1.38889	24	11.3744	16	15.2381	14	7	12	9.52381	11	10.4762	9.1669	2
	3	1	1.38889	22	10.4265	8	7.61905	15	7.5	5	3.96825	4	3.80952	5.78538	3
	4	6	8.33333	21	9.95261	12	11.4286	16	8	9	7.14286	7	6.66667	8.58734	4
	5	6	8.33333	20	9.47867	6	5.71429	21	10.5	9	7.14286	4	3.80952	7.49645	5
	6	3	4.16667	29	13.7441	14	13.3333	18	9	12	9.52381	9	8.57143	9.72322	6
	7	17	23.6111	40	18.9573	22	20.9524	40	20	18	14.2857	20	19.0476	19.4757	7
	8	21	29.1667	25	11.8483	12	11.4286	30	15	18	14.2857	16	15.2381	16.1612	8
	9	12	16.6667	17	8.05687	5	4.7619	19	9.5	22	17.4603	9	8.57143	10.8362	9
	10	5	6.94444	4	1.89573	10	9.52381	27	13.5	21	16.6667	25	23.8095	12.0567	10
	total	72	100	211	100	105	100	200	100	126	100	105	100	100	total
		A		B		C		D		E		F		AVERAGE
	bin	cell number	%	cell number	%	cell number	%	cell number	%	cell number	%	cell number	%	aKD+Myr-ac2ICD*	bin
	1	0	0	0	0	0	0	0	0	0	0	0	0	0	1
	2	4	4.65116	4	3.84615	4	6.25	6	3.94737	2	1.8018	1	1.02041	3.58615	2
	3	3	3.48837	0	0	4	6.25	9	5.92105	3	2.7027	6	6.12245	4.08076	3
	4	3	3.48837	2	1.92308	3	4.6875	2	1.31579	2	1.8018	3	3.06122	2.71296	4
	5	0	0	1	0.961538	3	4.6875	6	3.94737	4	3.6036	5	5.10204	3.05034	5
	6	3	3.48837	2	1.92308	3	4.6875	16	10.5263	2	1.8018	9	9.18367	5.26846	6
	7	22	25.5814	25	24.0385	15	23.4375	27	17.7632	20	18.018	16	16.3265	20.8608	7
	8	21	24.4186	34	32.6923	15	23.4375	40	26.3158	16	14.4144	20	20.4082	23.6145	8
	9	19	22.093	28	26.9231	15	23.4375	31	20.3947	32	28.8288	15	15.3061	22.8305	9
	10	11	12.7907	8	7.69231	2	3.125	15	9.86842	30	27.027	23	23.4694	13.9955	10
	total	86	100	104	100	64	100	152	100	111	100	98	100	100	total
		A		B		C		D		E		F		AVERAGE
	bin	cell number	%	cell number	%	cell number	%	cell number	%	cell number	%	cell number	%	aKD+Myr-aCD*	bin
	1	0	0	3	2.01342	2	1.3245	5	2.48756	17	7.45614	3	1.46341	2.45751	1
	2	14	4.87805	17	11.4094	20	13.245	24	11.9403	40	17.5439	21	10.2439	11.5434	2
	3	20	6.96864	8	5.36913	7	4.63576	12	5.97015	19	8.33333	16	7.80488	6.51365	3
	4	33	11.4983	9	6.04027	6	3.97351	7	3.48259	17	7.45614	30	14.6341	7.84748	4
	5	23	8.01394	5	3.3557	10	6.62252	11	5.47264	16	7.01754	16	7.80488	6.3812	5
	6	32	11.1498	6	4.02685	12	7.94702	16	7.9602	21	9.21053	19	9.26829	8.26045	6
	7	42	14.6341	27	18.1208	23	15.2318	29	14.4279	33	14.4737	21	10.2439	14.522	7
	8	58	20.2091	20	13.4228	20	13.245	20	9.95025	32	14.0351	35	17.0732	14.6559	8
	9	38	13.2404	21	14.094	18	11.9205	30	14.9254	16	7.01754	24	11.7073	12.1509	9
	10	27	9.40767	33	22.1477	33	21.8543	47	23.3831	17	7.45614	20	9.7561	15.6675	10
	total	287	100	149	100	151	100	201	100	228	100	205	100	100	total
