# Supplementary material for: Alpha protocadherins and Pyk2 kinase regulate cortical neuron migration and cytoskeletal dynamics via Rac1 GTPase and WAVE complex in mice
Source: eLife. 2018 Jun 18;7:e35242. doi: 10.7554/eLife.35242 (PMC6047886; doi:10.7554/eLife.35242)
Supplement: Figure 3—source data 1. [file elife-35242-fig3-data1.xlsx]

## Sheet: Sheet1
Figure 3A
		A		B		C		D		E		F		AVERAGE
	bin	cell number	%	cell number	%	cell number	%	cell number	%	cell number	%	cell number	%	aKD+Pyk2KD	bin
	1	6	4.7619	1	1.14943	2	1.81818	2	1.78571	2	1.07527	0	0	1.76508	1
	2	25	19.8413	20	22.9885	24	21.8182	10	8.92857	17	9.13978	131	17.0351	16.6252	2
	3	5	3.96825	7	8.04598	6	5.45455	3	2.67857	10	5.37634	117	15.2146	6.78971	3
	4	7	5.55556	6	6.89655	4	3.63636	4	3.57143	8	4.30108	108	14.0442	6.3342	4
	5	5	3.96825	3	3.44828	3	2.72727	7	6.25	7	3.76344	103	13.394	5.59188	5
	6	12	9.52381	10	11.4943	7	6.36364	11	9.82143	11	5.91398	95	12.3537	9.24514	6
	7	19	15.0794	12	13.7931	16	14.5455	20	17.8571	19	10.2151	88	11.4434	13.8223	7
	8	14	11.1111	7	8.04598	17	15.4545	21	18.75	40	21.5054	70	9.10273	13.995	8
	9	14	11.1111	12	13.7931	14	12.7273	17	15.1786	47	25.2688	49	6.37191	14.0751	9
	10	19	15.0794	9	10.3448	17	15.4545	17	15.1786	25	13.4409	8	1.04031	11.7564	10
	total	126	100	87	100	110	100	112	100	186	100	769	100	100	total
		A		B		C		D		E		F		AVERAGE
	bin	cell number	%	cell number	%	cell number	%	cell number	%	cell number	%	cell number	%	Pyk2KD	bin
	1	3	3.57143	2	1.28205	5	4.20168	0	0	0	0	1	0.277008	1.55536	1
	2	32	38.0952	35	22.4359	42	35.2941	34	13.1783	30	20	49	13.5734	23.7628	2
	3	5	5.95238	9	5.76923	9	7.56303	39	15.1163	14	9.33333	28	7.75623	8.58175	3
	4	6	7.14286	14	8.97436	9	7.56303	20	7.75194	7	4.66667	21	5.81717	6.986	4
	5	5	5.95238	8	5.12821	4	3.36134	19	7.36434	4	2.66667	21	5.81717	5.04835	5
	6	6	7.14286	11	7.05128	5	4.20168	12	4.65116	10	6.66667	25	6.92521	6.10648	6
	7	4	4.7619	18	11.5385	18	15.1261	41	15.8915	20	13.3333	98	27.1468	14.633	7
	8	7	8.33333	27	17.3077	16	13.4454	38	14.7287	33	22	56	15.5125	15.2213	8
	9	3	3.57143	16	10.2564	9	7.56303	30	11.6279	18	12	37	10.2493	9.21135	9
	10	13	15.4762	16	10.2564	2	1.68067	25	9.68992	14	9.33333	25	6.92521	8.89362	10
	total	84	100	156	100	119	100	258	100	150	100	361	100	100	total
Figure 3B		A		B		C		D		E		F		AVERAGE
	bin	cell number	%	cell number	%	cell number	%	cell number	%	cell number	%	cell number	%	Ctl	bin
	1	0	0	0	0	0	0	0	0	0	0	0	0	0	1
	2	39	19.3069	53	21.1155	52	21.7573	33	16.0194	40	19.4175	63	22.2615	19.9797	2
	3	21	10.396	17	6.77291	24	10.0418	19	9.2233	22	10.6796	30	10.6007	9.61907	3
	4	17	8.41584	21	8.36653	25	10.4603	23	11.165	16	7.76699	29	10.2473	9.40367	4
	5	16	7.92079	20	7.96813	13	5.43933	21	10.1942	8	3.8835	12	4.24028	6.6077	5
	6	22	10.8911	23	9.16335	14	5.85774	24	11.6505	12	5.82524	27	9.54064	8.82142	6
	7	23	11.3861	36	14.3426	30	12.5523	28	13.5922	20	9.70874	40	14.1343	12.6194	7
	8	23	11.3861	30	11.9522	29	12.1339	14	6.79612	25	12.1359	27	9.54064	10.6575	8
	9	17	8.41584	26	10.3586	26	10.8787	20	9.70874	25	12.1359	25	8.83392	10.0553	9
	10	24	11.8812	25	9.96016	26	10.8787	24	11.6505	38	18.4466	30	10.6007	12.2363	10
	total	202	100	251	100	239	100	206	100	206	100	283	100	100	total
		A		B		C		D		E		F		AVERAGE
	bin	cell number	%	cell number	%	cell number	%	cell number	%	cell number	%	cell number	%	Pyk2OE	bin
	1	0	0	0	0	0	0	0	0	2	1.02564	0	0	0.17094	1
	2	2	0.840336	0	0	1	0.490196	1	0.574713	7	3.58974	3	2.04082	1.25597	2
	3	6	2.52101	0	0	2	0.980392	2	1.14943	9	4.61538	4	2.72109	1.99788	3
	4	8	3.36134	4	2.07254	11	5.39216	7	4.02299	11	5.64103	11	7.48299	4.66217	4
	5	7	2.94118	12	6.21762	21	10.2941	7	4.02299	23	11.7949	11	7.48299	7.12563	5
	6	15	6.30252	13	6.73575	20	9.80392	11	6.32184	20	10.2564	10	6.80272	7.70386	6
	7	42	17.6471	32	16.5803	42	20.5882	23	13.2184	28	14.359	36	24.4898	17.8138	7
	8	84	35.2941	59	30.5699	58	28.4314	54	31.0345	59	30.2564	41	27.8912	30.5796	8
	9	37	15.5462	39	20.2073	25	12.2549	36	20.6897	24	12.3077	18	12.2449	15.5418	9
	10	37	15.5462	34	17.6166	24	11.7647	33	18.9655	12	6.15385	13	8.84354	13.1484	10
	total	238	100	193	100	204	100	174	100	195	100	147	100	100	total
Figure 3D		Ctl			Pyk2OE
		mutipolar	total	%	mutipolar	total	%
	1	19	47	0.404255	64	83	0.771084
	2	11	36	0.305556	69	80	0.8625
	3	10	32	0.3125	71	88	0.806818
	4	9	19	0.473684	36	54	0.666667
	5	9	27	0.333333	45	57	0.789474
	6	12	35	0.342857	42	59	0.711864
Figure 3E		Ctl	Pyk2OE
		3	4
		3	6
		3	5
		4	7
		3	6
		4	5
		4	5
		3	7
		3	8
		4	6
Figure 3G		Ctl	Pyk2OE
		1	3
		2	5
		1	5
		1	3
		1	2
		1	9
		1	4
		1	6
		1	6
		1	4
		1	7
Figure 3I		Ctl					Pyk2OE
			Length	time	Velocity			Length	time	Velocity
		1	25.299	5.3333	4.74359		1	7.069	2.5	2.8276
		2	31	5.3333	5.81254		2	8.877	2.5	3.5508
		3	21.486	5.3333	4.02865		3	7.069	2.5	2.8276
		4	26.825	5.3333	5.02972		4	7.069	2.5	2.8276
		5	19.733	5.3333	3.69996		5	1.961	1.3333	1.47079
		6	19.468	5.3333	3.65027		6	2.556	1.3333	1.91705
		7	22.568	5.3333	4.23153		7	2.499	1.3333	1.8743
		8	26.165	5.3333	4.90597		8	2.48	1.3333	1.86005
		9	18.496	5.3333	3.46802		9	1.754	1.3333	1.31553
		10	21.99	5.3333	4.12315		10	2.79	1.3333	2.09255
		11	18.744	5.3333	3.51452		11	2.257	1.3333	1.69279
		12	27.195	5.3333	5.09909		12	5.955	1.3333	4.46636
		13	31.062	5.3333	5.82416		13	3.353	1.3333	2.51481
		14	27.227	5.3333	5.10509		14	2.499	1.3333	1.8743
		15	18.403	5.3333	3.45058		15	4.96	1.3333	3.72009
		16	29.85	5.3333	5.59691		16	1.669	1.3333	1.25178
		17	20.309	5.3333	3.80796		17	4.384	1.3333	3.28808
		18	24.148	5.3333	4.52778		18	1.278	1.3333	0.958524
		19	17.271	5.3333	3.23833		19	3.921	1.3333	2.94082
		average			4.41357		average			2.38271
Figure 3K		Ctl			Pyk2OE
		facing CP	total	%	facing CP	total	%
		11	14	0.785714	7	24	0.291667
		16	19	0.842105	4	14	0.285714
		8	11	0.727273	13	32	0.40625
