# Supplementary material for: Alpha protocadherins and Pyk2 kinase regulate cortical neuron migration and cytoskeletal dynamics via Rac1 GTPase and WAVE complex in mice
Source: eLife. 2018 Jun 18;7:e35242. doi: 10.7554/eLife.35242 (PMC6047886; doi:10.7554/eLife.35242)
Supplement: Figure 3—figure supplement 1—source data 1. [file elife-35242-fig3-figsupp1-data1.xlsx]

## Sheet: Sheet1
Figure 3-figure supplement 1
A		A		B		C		D		E		F			AVERAGE
	bin	cell number	%	cell number	%	cell number	%	cell number	%	cell number	%	cell number	%	bin	Pyk2KO +/+
	1	0	0	0	0	0	0	0	0	0	0	0	0	1	0
	2	5	2.04082	2	0.769231	3	1.11524	6	2.41935	4	1.74672	5	1.99203	2	1.68057
	3	20	8.16327	28	10.7692	15	5.57621	19	7.66129	17	7.42358	19	7.56972	3	7.86055
	4	21	8.57143	23	8.84615	31	11.5242	17	6.85484	19	8.29694	22	8.76494	4	8.80974
	5	28	11.4286	25	9.61538	33	12.2677	32	12.9032	21	9.17031	25	9.96016	5	10.8909
	6	31	12.6531	33	12.6923	35	13.0112	34	13.7097	29	12.6638	35	13.9442	6	13.1124
	7	32	13.0612	37	14.2308	37	13.7546	37	14.9194	30	13.1004	34	13.5458	7	13.7687
	8	36	14.6939	29	11.1538	38	14.1264	24	9.67742	38	16.5939	32	12.749	8	13.1657
	9	37	15.102	43	16.5385	36	13.3829	42	16.9355	36	15.7205	40	15.9363	9	15.6026
	10	35	14.2857	40	15.3846	41	15.2416	37	14.9194	35	15.2838	39	15.5378	10	15.1088
	total	245	100	260	100	269	100	248	100	229	100	251	100	total	100
		A		B		C		D		E		F			AVERAGE
	bin	cell number	%	cell number	%	cell number	%	cell number	%	cell number	%	cell number	%	bin	Pyk2KO +/-
	1	0	0	0	0	0	0	0	0	0	0	0	0	1	0
	2	3	1.32159	5	2.06612	2	0.816327	2	0.881057	8	3.37553	6	2.43902	2	1.81661
	3	16	7.04846	20	8.26446	17	6.93878	15	6.60793	13	5.48523	19	7.72358	3	7.01141
	4	24	10.5727	25	10.3306	30	12.2449	19	8.37004	18	7.59494	26	10.5691	4	9.94704
	5	26	11.4537	33	13.6364	23	9.38776	35	15.4185	27	11.3924	24	9.7561	5	11.8408
	6	33	14.5374	28	11.5702	33	13.4694	26	11.4537	35	14.7679	33	13.4146	6	13.2022
	7	28	12.3348	25	10.3306	34	13.8776	28	12.3348	29	12.2363	37	15.0407	7	12.6924
	8	33	14.5374	29	11.9835	37	15.102	30	13.2159	40	16.8776	39	15.8537	8	14.595
	9	35	15.4185	42	17.3554	29	11.8367	37	16.2996	35	14.7679	36	14.6341	9	15.052
	10	29	12.7753	35	14.4628	40	16.3265	35	15.4185	32	13.5021	26	10.5691	10	13.8424
	total	227	100	242	100	245	100	227	100	237	100	246	100	total	100
		A		B		C		D		E		F			AVERAGE
	bin	cell number	%	cell number	%	cell number	%	cell number	%	cell number	%	cell number	%	bin	Pyk2KO -/-
	1	0	0	0	0	0	0	0	0	0	0	0	0	1	0
	2	6	2.45902	3	1.11111	7	2.64151	2	0.823045	1	0.458716	4	1.61943	2	1.51881
	3	19	7.78689	25	9.25926	13	4.90566	19	7.81893	17	7.79817	11	4.45344	3	7.00372
	4	21	8.60656	23	8.51852	31	11.6981	18	7.40741	19	8.7156	25	10.1215	4	9.17794
	5	24	9.83607	27	10	29	10.9434	20	8.23045	18	8.25688	25	10.1215	5	9.56471
	6	30	12.2951	33	12.2222	35	13.2075	26	10.6996	29	13.3028	37	14.9798	6	12.7845
	7	33	13.5246	35	12.963	37	13.9623	37	15.2263	30	13.7615	34	13.7652	7	13.8671
	8	36	14.7541	35	12.963	38	14.3396	40	16.4609	33	15.1376	34	13.7652	8	14.5701
	9	40	16.3934	47	17.4074	36	13.5849	42	17.284	34	15.5963	40	16.1943	9	16.0767
	10	35	14.3443	42	15.5556	39	14.717	39	16.0494	37	16.9725	37	14.9798	10	15.4364
	total	244	100	270	100	265	100	243	100	218	100	247	100	total	100
		A		B		C		D		E		F			AVERAGE
	bin	cell number	%	cell number	%	cell number	%	cell number	%	cell number	%	cell number	%	bin	Pyk2Y402F +/+
	1	0	0	0	0	0	0	0	0	0	0	0	0	1	0
	2	2	0.851064	5	1.93798	7	2.63158	3	1.16732	9	3.58566	4	1.5748	2	1.95807
	3	15	6.38298	26	10.0775	19	7.14286	27	10.5058	25	9.96016	20	7.87402	3	8.65723
	4	21	8.93617	23	8.91473	31	11.6541	27	10.5058	19	7.56972	32	12.5984	4	10.0298
	5	27	11.4894	25	9.68992	33	12.406	20	7.7821	21	8.36653	25	9.84252	5	9.92941
	6	33	14.0426	33	12.7907	35	13.1579	25	9.72763	34	13.5458	37	14.5669	6	12.9719
	7	32	13.617	37	14.3411	29	10.9023	37	14.3969	37	14.741	34	13.3858	7	13.564
	8	36	15.3191	35	13.5659	38	14.2857	41	15.9533	38	15.1394	36	14.1732	8	14.7395
	9	37	15.7447	45	17.4419	33	12.406	42	16.3424	29	11.5538	37	14.5669	9	14.6759
	10	32	13.617	29	11.2403	41	15.4135	35	13.6187	39	15.5378	29	11.4173	10	13.4741
	total	235	100	258	100	266	100	257	100	251	100	254	100	total	100
		A		B		C		D		E		F			AVERAGE
	bin	cell number	%	cell number	%	cell number	%	cell number	%	cell number	%	cell number	%	bin	Pyk2Y402F +/-
	1	0	0	0	0	0	0	0	0	0	0	0	0	1	0
	2	3	1.32159	5	1.93798	2	0.793651	2	0.881057	8	3.37553	6	2.41935	2	1.78819
	3	16	7.04846	20	7.75194	17	6.74603	15	6.60793	13	5.48523	19	7.66129	3	6.88348
	4	24	10.5727	25	9.68992	30	11.9048	19	8.37004	18	7.59494	26	10.4839	4	9.76937
	5	26	11.4537	27	10.4651	23	9.12698	25	11.0132	27	11.3924	24	9.67742	5	10.5215
	6	33	14.5374	37	14.3411	33	13.0952	26	11.4537	35	14.7679	33	13.3065	6	13.5836
	7	28	12.3348	32	12.4031	34	13.4921	38	16.7401	36	15.1899	37	14.9194	7	14.1799
	8	33	14.5374	35	13.5659	37	14.6825	38	16.7401	29	12.2363	38	15.3226	8	14.5141
	9	35	15.4185	42	16.2791	36	14.2857	37	16.2996	35	14.7679	36	14.5161	9	15.2612
	10	29	12.7753	35	13.5659	40	15.873	27	11.8943	36	15.1899	29	11.6935	10	13.4987
	total	227	100	258	100	252	100	227	100	237	100	248	100	total	100
		A		B		C		D		E		F			AVERAGE
	bin	cell number	%	cell number	%	cell number	%	cell number	%	cell number	%	cell number	%	bin	Pyk2Y402F -/-
	1	0	0	0	0	0	0	0	0	0	0	0	0	1	0
	2	5	2.46305	2	0.823045	6	2.83019	3	1.38889	2	0.823045	5	2.90698	7	1.87253
	3	21	10.3448	17	6.99588	24	11.3208	20	9.25926	31	12.7572	10	5.81395	3	9.41531
	4	25	12.3153	28	11.5226	17	8.01887	25	11.5741	25	10.2881	19	11.0465	4	10.7942
	5	13	6.40394	26	10.6996	16	7.54717	23	10.6481	27	11.1111	6	3.48837	5	8.31639
	6	14	6.89655	23	9.46502	22	10.3774	24	11.1111	31	12.7572	22	12.7907	6	10.5663
	7	30	14.7783	36	14.8148	33	15.566	35	16.2037	30	12.3457	27	15.6977	7	14.901
	8	23	11.33	30	12.3457	30	14.1509	33	15.2778	31	12.7572	25	14.5349	8	13.3994
	9	35	17.2414	42	17.284	28	13.2075	26	12.037	36	14.8148	32	18.6047	9	15.5316
	10	37	18.2266	39	16.0494	36	16.9811	27	12.5	30	12.3457	26	15.1163	10	15.2032
	total	203	100	243	100	212	100	216	100	243	100	172	100	total	100
D		Ctl						Pyk2OE
			%		%		%		%		%		%
	CP	59	0.551402	115	0.628415	60	0.606061	13	0.0962963	24	0.176471	10	0.0869565
	IZ	42	0.392523	63	0.344262	36	0.363636	115	0.851852	107	0.786765	103	0.895652
	VZ	6	0.0560748	5	0.0273224	3	0.030303	7	0.0518519	5	0.0367647	2	0.0173913
	total	107	1	183	1	99	1	135	1	136	1	115	1
E		A		B		C		D		E		F		AVERAGE
	bin	cell number	%	cell number	%	cell number	%	cell number	%	cell number	%	cell number	%	pNeuroD-IRES-GFP	bin
	1	3	6.81818	3	6.66667	0	0	0	0	0	0	0	0	2.24747	1
	2	20	45.4545	27	60	46	82.1429	42	60.8696	34	77.2727	31	62	64.6233	2
	3	4	9.09091	3	6.66667	7	12.5	6	8.69565	3	6.81818	6	12	9.29523	3
	4	3	6.81818	3	6.66667	2	3.57143	6	8.69565	3	6.81818	3	6	6.42835	4
	5	1	2.27273	2	4.44444	0	0	3	4.34783	1	2.27273	1	2	2.55629	5
	6	4	9.09091	2	4.44444	1	1.78571	5	7.24638	0	0	4	8	5.09457	6
	7	7	15.9091	1	2.22222	0	0	3	4.34783	0	0	3	6	4.74652	7
	8	1	2.27273	2	4.44444	0	0	3	4.34783	0	0	1	2	2.1775	8
	9	1	2.27273	2	4.44444	0	0	1	1.44928	1	2.27273	1	2	2.0732	9
	10	0	0	0	0	0	0	0	0	2	4.54545	0	0	0.757576	10
	total	44	100	45	100	56	100	69	100	44	100	50	100	100	total
		A		B		C		D		E		F		AVERAGE
	bin	cell number	%	cell number	%	cell number	%	cell number	%	cell number	%	cell number	%	pNeuroD-Pyk2-IRES-GFP	bin
	1	0	0	0	0	1	1.03093	0	0	5	6.0241	0	0	1.17584	1
	2	5	11.6279	3	4.61538	0	0	2	1.69492	5	6.0241	5	3.73134	4.61561	2
	3	3	6.97674	2	3.07692	2	2.06186	6	5.08475	4	4.81928	5	3.73134	4.29181	3
	4	1	2.32558	6	9.23077	10	10.3093	12	10.1695	8	9.63855	10	7.46269	8.18939	4
	5	2	4.65116	6	9.23077	10	10.3093	12	10.1695	11	13.253	11	8.20896	9.30378	5
	6	6	13.9535	7	10.7692	11	11.3402	19	16.1017	10	12.0482	15	11.194	12.5678	6
	7	5	11.6279	11	16.9231	17	17.5258	22	18.6441	11	13.253	23	17.1642	15.8563	7
	8	15	34.8837	21	32.3077	32	32.9897	35	29.661	19	22.8916	46	34.3284	31.177	8
	9	4	9.30233	6	9.23077	10	10.3093	7	5.9322	6	7.22892	11	8.20896	8.36874	9
	10	2	4.65116	3	4.61538	4	4.12371	3	2.54237	4	4.81928	8	5.97015	4.45368	10
	total	43	100	65	100	97	100	118	100	83	100	134	100	100	total
G	pNeuroD-IRES-GFP			pNeuroD-IRES-Pyk2
	mutipolar	total	%	mutipolar	total	%
	13	35	0.371429	16	26	0.615385
	9	22	0.409091	19	35	0.542857
	15	33	0.454545	19	32	0.59375
	17	38	0.447368	17	23	0.73913
	7	19	0.368421	11	18	0.611111
	10	24	0.416667	19	27	0.703704
