# Supplementary material for: Alpha protocadherins and Pyk2 kinase regulate cortical neuron migration and cytoskeletal dynamics via Rac1 GTPase and WAVE complex in mice
Source: eLife. 2018 Jun 18;7:e35242. doi: 10.7554/eLife.35242 (PMC6047886; doi:10.7554/eLife.35242)
Supplement: Figure 4—source data 1. [file elife-35242-fig4-data1.xlsx]

## Sheet: Sheet1
Figure 4A
		A		B		C		D		E		F		AVERAGE
	bin	cell number	%	cell number	%	cell number	%	cell number	%	cell number	%	cell number	%	Ctl	bin
	1	0	0	0	0	0	0	0	0	0	0	0	0	0	1
	2	39	19.3069	53	21.1155	52	21.7573	33	16.0194	40	19.4175	63	22.2615	19.9797	2
	3	21	10.396	17	6.77291	24	10.0418	19	9.2233	22	10.6796	30	10.6007	9.61907	3
	4	17	8.41584	21	8.36653	25	10.4603	23	11.165	16	7.76699	29	10.2473	9.40367	4
	5	16	7.92079	20	7.96813	13	5.43933	21	10.1942	8	3.8835	12	4.24028	6.6077	5
	6	22	10.8911	23	9.16335	14	5.85774	24	11.6505	12	5.82524	27	9.54064	8.82142	6
	7	23	11.3861	36	14.3426	30	12.5523	28	13.5922	20	9.70874	40	14.1343	12.6194	7
	8	23	11.3861	30	11.9522	29	12.1339	14	6.79612	25	12.1359	27	9.54064	10.6575	8
	9	17	8.41584	26	10.3586	26	10.8787	20	9.70874	25	12.1359	25	8.83392	10.0553	9
	10	24	11.8812	25	9.96016	26	10.8787	24	11.6505	38	18.4466	30	10.6007	12.2363	10
	total	202	100	251	100	239	100	206	100	206	100	283	100	100	total
		A		B		C		D		E		F		AVERAGE
	bin	cell number	%	cell number	%	cell number	%	cell number	%	cell number	%	cell number	%	Pyk2OE	bin
	1	0	0	0	0	0	0	0	0	2	1.02564	0	0	0.17094	1
	2	2	0.840336	0	0	1	0.490196	1	0.574713	7	3.58974	3	2.04082	1.25597	2
	3	6	2.52101	0	0	2	0.980392	2	1.14943	9	4.61538	4	2.72109	1.99788	3
	4	8	3.36134	4	2.07254	11	5.39216	7	4.02299	11	5.64103	11	7.48299	4.66217	4
	5	7	2.94118	12	6.21762	21	10.2941	7	4.02299	23	11.7949	11	7.48299	7.12563	5
	6	15	6.30252	13	6.73575	20	9.80392	11	6.32184	20	10.2564	10	6.80272	7.70386	6
	7	42	17.6471	32	16.5803	42	20.5882	23	13.2184	28	14.359	36	24.4898	17.8138	7
	8	84	35.2941	59	30.5699	58	28.4314	54	31.0345	59	30.2564	41	27.8912	30.5796	8
	9	37	15.5462	39	20.2073	25	12.2549	36	20.6897	24	12.3077	18	12.2449	15.5418	9
	10	37	15.5462	34	17.6166	24	11.7647	33	18.9655	12	6.15385	13	8.84354	13.1484	10
	total	238	100	193	100	204	100	174	100	195	100	147	100	100	total
		A		B		C		D		E		F		AVERAGE
	bin	cell number	%	cell number	%	cell number	%	cell number	%	cell number	%	cell number	%	Pyk2+Rac1Q61L	bin
	1	0	0	0	0	0	0	1	0.632911	0	0	0	0	0.105485	1
	2	81	17.5705	11	6.54762	9	8.91089	8	5.06329	17	7.48899	5	4.5045	8.34763	2
	3	71	15.4013	7	4.16667	4	3.9604	8	5.06329	9	3.96476	7	6.30631	6.47712	3
	4	67	14.5336	13	7.7381	3	2.9703	8	5.06329	10	4.40529	5	4.5045	6.53585	4
	5	60	13.0152	22	13.0952	8	7.92079	13	8.22785	18	7.92952	4	3.6036	8.96536	5
	6	57	12.3644	23	13.6905	9	8.91089	16	10.1266	18	7.92952	13	11.7117	10.7889	6
	7	51	11.0629	33	19.6429	21	20.7921	28	17.7215	54	23.7885	25	22.5225	19.2551	7
	8	39	8.45987	28	16.6667	13	12.8713	19	12.0253	29	12.7753	27	24.3243	14.5205	8
	9	21	4.55531	15	8.92857	17	16.8317	21	13.2911	22	9.69163	16	14.4144	11.2855	9
	10	14	3.03688	16	9.52381	17	16.8317	36	22.7848	50	22.0264	9	8.10811	13.7186	10
	total	461	100	168	100	101	100	158	100	227	100	111	100	100	total
Figure 4C	Ctl			Pyk2OE			Pyk2OE+Rac1Q61L
	mutipolar	total	%	mutipolar	total	%	mutipolar	total	%
	19	47	0.404255	64	83	0.771084	21	59	0.355932
	11	36	0.305556	69	80	0.8625	25	55	0.454545
	10	32	0.3125	71	88	0.806818	13	47	0.276596
	9	19	0.473684	36	54	0.666667	19	39	0.487179
	9	27	0.333333	45	57	0.789474	14	57	0.245614
	12	35	0.342857	42	59	0.711864	9	24	0.375
Figure 4D		A		B		C		D		E		F		AVERAGE
	bin	cell number	%	cell number	%	cell number	%	cell number	%	cell number	%	cell number	%	Ctl	bin
	1	0	0	0	0	0	0	0	0	0	0	0	0	0	1
	2	39	19.3069	53	21.1155	52	21.7573	33	16.0194	40	19.4175	63	22.2615	19.9797	2
	3	21	10.396	17	6.77291	24	10.0418	19	9.2233	22	10.6796	30	10.6007	9.61907	3
	4	17	8.41584	21	8.36653	25	10.4603	23	11.165	16	7.76699	29	10.2473	9.40367	4
	5	16	7.92079	20	7.96813	13	5.43933	21	10.1942	8	3.8835	12	4.24028	6.6077	5
	6	22	10.8911	23	9.16335	14	5.85774	24	11.6505	12	5.82524	27	9.54064	8.82142	6
	7	23	11.3861	36	14.3426	30	12.5523	28	13.5922	20	9.70874	40	14.1343	12.6194	7
	8	23	11.3861	30	11.9522	29	12.1339	14	6.79612	25	12.1359	27	9.54064	10.6575	8
	9	17	8.41584	26	10.3586	26	10.8787	20	9.70874	25	12.1359	25	8.83392	10.0553	9
	10	24	11.8812	25	9.96016	26	10.8787	24	11.6505	38	18.4466	30	10.6007	12.2363	10
	total	202	100	251	100	239	100	206	100	206	100	283	100	100	total
		A		B		C		D		E		F		AVERAGE
	bin	cell number	%	cell number	%	cell number	%	cell number	%	cell number	%	cell number	%	Rac1Q61L	bin
	1	2	1	1	0.543478	8	4.30108	6	2.5974	0	0	0	0	1.40699	1
	2	22	11	17	9.23913	25	13.4409	32	13.8528	34	16.2679	48	21.8182	14.2698	2
	3	22	11	14	7.6087	8	4.30108	16	6.92641	9	4.30622	15	6.81818	6.82676	3
	4	23	11.5	14	7.6087	6	3.22581	11	4.7619	18	8.61244	24	10.9091	7.76966	4
	5	15	7.5	15	8.15217	9	4.83871	24	10.3896	11	5.26316	22	10	7.69061	5
	6	17	8.5	17	9.23913	9	4.83871	11	4.7619	15	7.17703	15	6.81818	6.88916	6
	7	23	11.5	20	10.8696	16	8.60215	25	10.8225	15	7.17703	23	10.4545	9.9043	7
	8	33	16.5	37	20.1087	35	18.8172	33	14.2857	32	15.311	35	15.9091	16.822	8
	9	26	13	32	17.3913	36	19.3548	48	20.7792	45	21.5311	24	10.9091	17.1609	9
	10	17	8.5	17	9.23913	34	18.2796	25	10.8225	30	14.3541	14	6.36364	11.2598	10
	total	200	100	184	100	186	100	231	100	209	100	220	100	100	total
		A		B		C		D		E		F		AVERAGE
	bin	cell number	%	cell number	%	cell number	%	cell number	%	cell number	%	cell number	%	Rac1G12V	bin
	1	0	0	1	0.657895	1	0.598802	0	0	0	0	0	0	0.418899	1
	2	0	0	0	0	1	0.598802	0	0	0	0	0	0	0.199601	2
	3	0	0	1	0.657895	1	0.598802	0	0	0	0	0	0	0.418899	3
	4	0	0	1	0.657895	3	1.79641	0	0	0	0	0	0	0.818101	4
	5	0	0	3	1.97368	1	0.598802	0	0	0	0	0	0	0.857496	5
	6	0	0	3	1.97368	1	0.598802	0	0	0	0	0	0	0.857496	6
	7	2	1.47059	10	6.57895	11	6.58683	3	2.47934	7	4.72973	4	2.73973	4.87879	7
	8	22	16.1765	32	21.0526	27	16.1677	19	15.7025	29	19.5946	28	19.1781	17.7989	8
	9	57	41.9118	57	37.5	51	30.5389	47	38.843	58	39.1892	55	37.6712	36.6502	9
	10	55	40.4412	44	28.9474	70	41.9162	52	42.9752	54	36.4865	59	40.411	37.1016	10
	total	136	100	152	100	167	100	121	100	148	100	146	100	100	total
