# Supplementary material for: Alpha protocadherins and Pyk2 kinase regulate cortical neuron migration and cytoskeletal dynamics via Rac1 GTPase and WAVE complex in mice
Source: eLife. 2018 Jun 18;7:e35242. doi: 10.7554/eLife.35242 (PMC6047886; doi:10.7554/eLife.35242)
Supplement: Figure 4—figure supplement 1—source data 1. [file elife-35242-fig4-figsupp1-data1.xlsx]

## Sheet: Sheet1
Figure 4-figure supplement 1
B		A		B		C		D		E		F		AVERAGE
	bin	cell number	%	cell number	%	cell number	%	cell number	%	cell number	%	cell number	%	Pyk2Y402F	bin
	1	0	0	0	0	0	0	0	0	0	0	0	0	0	1
	2	1	0.78125	0	0	0	0	0	0	0	0	0	0	0.130208	2
	3	1	0.78125	0	0	0	0	0	0	0	0	0	0	0.130208	3
	4	1	0.78125	0	0	0	0	1	0.617284	0	0	0	0	0.233089	4
	5	5	3.90625	1	0.884956	0	0	1	0.617284	0	0	0	0	0.901415	5
	6	4	3.125	4	3.53982	0	0	7	4.32099	0	0	0	0	1.83097	6
	7	22	17.1875	12	10.6195	3	3.94737	19	11.7284	15	8.33333	18	11.0429	10.4765	7
	8	42	32.8125	49	43.3628	35	46.0526	54	33.3333	66	36.6667	65	39.8773	38.6842	8
	9	26	20.3125	27	23.8938	21	27.6316	45	27.7778	54	30	47	28.8344	26.4083	9
	10	26	20.3125	20	17.6991	17	22.3684	35	21.6049	45	25	33	20.2454	21.2051	10
	total	128	100	113	100	76	100	162	100	180	100	163	100	100	total
		A		B		C		D		E		F		AVERAGE
	bin	cell number	%	cell number	%	cell number	%	cell number	%	cell number	%	cell number	%	Pyk2K457A	bin
	1	20	4.23729	4	1.10193	10	2.7933	1	0.340136	5	1.4881	9	2.98013	2.15681	1
	2	32	6.77966	15	4.13223	13	3.63128	5	1.70068	7	2.08333	17	5.62914	3.99272	2
	3	36	7.62712	19	5.23416	33	9.21788	7	2.38095	17	5.05952	15	4.96689	5.74775	3
	4	49	10.3814	30	8.26446	21	5.86592	19	6.46259	23	6.84524	33	10.9272	8.12445	4
	5	48	10.1695	30	8.26446	58	16.2011	21	7.14286	40	11.9048	37	12.2517	10.9891	5
	6	52	11.0169	40	11.0193	38	10.6145	37	12.585	52	15.4762	40	13.245	12.3262	6
	7	99	20.9746	69	19.0083	60	16.7598	54	18.3673	68	20.2381	46	15.2318	18.43	7
	8	54	11.4407	85	23.416	61	17.0391	84	28.5714	65	19.3452	34	11.2583	18.5118	8
	9	44	9.32203	44	12.1212	38	10.6145	44	14.966	38	11.3095	39	12.9139	11.8745	9
	10	38	8.05085	27	7.43802	26	7.26257	22	7.48299	21	6.25	32	10.596	7.84674	10
	total	472	100	363	100	358	100	294	100	336	100	302	100	100	total
		A		B		C		D		E		F		AVERAGE
	bin	cell number	%	cell number	%	cell number	%	cell number	%	cell number	%	cell number	%	Pyk2Y579F	bin
	1	0	0	0	0	0	0	3	1.40187	0	0	0	0	0.233645	1
	2	0	0	0	0	0	0	6	2.80374	0	0	1	0.456621	0.543393	2
	3	0	0	0	0	1	0.662252	4	1.86916	0	0	1	0.456621	0.498005	3
	4	0	0	0	0	3	1.98675	8	3.73832	0	0	2	0.913242	1.10639	4
	5	1	0.740741	0	0	5	3.31126	14	6.54206	1	0.704225	2	0.913242	2.03525	5
	6	3	2.22222	5	2.06612	17	11.2583	23	10.7477	2	1.40845	5	2.28311	4.99764	6
	7	36	26.6667	98	40.4959	32	21.1921	55	25.7009	2	1.40845	37	16.895	22.0598	7
	8	56	41.4815	68	28.0992	61	40.3974	59	27.5701	47	33.0986	78	35.6164	34.3772	8
	9	25	18.5185	56	23.1405	16	10.596	24	11.215	59	41.5493	56	25.5708	21.765	9
	10	14	10.3704	15	6.19835	16	10.596	18	8.41121	31	21.831	37	16.895	12.3837	10
	total	135	100	242	100	151	100	214	100	142	100	219	100	100	total
		A		B		C		D		E		F		AVERAGE
	bin	cell number	%	cell number	%	cell number	%	cell number	%	cell number	%	cell number	%	Pyk2Y580F	bin
	1		0	0	0	0	0	0	0	0	0	0	0	0	1
	2	0	0	0	0	0	0	0	0	0	0	0	0	0	2
	3	0	0	0	0	0	0	0	0	1	0.483092	1	0.168067	0.108527	3
	4	0	0	1	0.606061	1	0.416667	1	0.438596	1	0.483092	0	0	0.324069	4
	5	0	0	0	0	1	0.416667	2	0.877193	0	0	0	0	0.215643	5
	6	2	1.8018	3	1.81818	4	1.66667	2	0.877193	4	1.93237	0	0	1.34937	6
	7	37	33.3333	18	10.9091	22	9.16667	24	10.5263	18	8.69565	217	36.4706	18.1836	7
	8	47	42.3423	69	41.8182	79	32.9167	84	36.8421	68	32.8502	193	32.437	36.5344	8
	9	18	16.2162	47	28.4848	74	30.8333	66	28.9474	70	33.8164	125	21.0084	26.5511	9
	10	7	6.30631	27	16.3636	59	24.5833	49	21.4912	45	21.7391	59	9.91597	16.7333	10
	total	111	100	165	100	240	100	228	100	207	100	595	100	100	total
		A		B		C		D		E		F		AVERAGE
	bin	cell number	%	cell number	%	cell number	%	cell number	%	cell number	%	cell number	%	Pyk2Y881F	bin
	1	0	0	0	0	0	0	0	0	0	0	0	0	0	1
	2	2	0.888889	0	0	0	0	0	0	0	0	0	0	0.148148	2
	3	3	1.33333	0	0	0	0	0	0	0	0	0	0	0.222222	3
	4	7	3.11111	1	0.869565	1	0.854701	0	0	0	0	0	0	0.805896	4
	5	8	3.55556	1	0.869565	1	0.854701	5	2.43902	0	0	0	0	1.28647	5
	6	10	4.44444	5	4.34783	1	0.854701	25	12.1951	13	7.51445	1	0.746269	5.01714	6
	7	25	11.1111	14	12.1739	8	6.83761	37	18.0488	23	13.2948	5	3.73134	10.8663	7
	8	97	43.1111	38	33.0435	25	21.3675	56	27.3171	40	23.1214	51	38.0597	31.0034	8
	9	51	22.6667	30	26.087	48	41.0256	44	21.4634	51	29.4798	39	29.1045	28.3045	9
	10	22	9.77778	26	22.6087	33	28.2051	38	18.5366	46	26.5896	38	28.3582	22.346	10
	total	225	100	115	100	117	100	205	100	173	100	134	100	100	total
C		A		B		C		D		E		F		AVERAGE
	bin	cell number	%	cell number	%	cell number	%	cell number	%	cell number	%	cell number	%	DFERM	bin
	1	4	1.15942	6	2.16606	2	0.70922	0	0	0	0	1	0.3861	0.736801	1
	2	32	9.27536	35	12.6354	38	13.4752	26	10.1562	61	15.3266	39	15.0579	12.6545	2
	3	25	7.24638	20	7.22022	23	8.15603	21	8.20312	42	10.5528	21	8.10811	8.24777	3
	4	30	8.69565	18	6.49819	25	8.86525	20	7.8125	32	8.0402	18	6.94981	7.81027	4
	5	33	9.56522	21	7.58123	15	5.31915	17	6.64062	35	8.79397	24	6.94981	7.475	5
	6	35	10.1449	26	9.38628	24	8.51064	16	6.25	46	11.5578	18	6.94981	8.79991	6
	7	40	11.5942	44	15.8845	58	20.5674	48	18.75	70	17.5879	43	16.6023	16.8311	7
	8	53	15.3623	38	13.7184	32	11.3475	40	15.625	56	14.0704	37	14.2857	14.0682	8
	9	45	13.0435	35	12.6354	34	12.0567	26	10.1562	27	6.78392	37	14.2857	11.4936	9
	10	48	13.913	34	12.2744	31	10.9929	42	16.4062	29	7.28643	21	8.10811	11.4969	10
	total	345	100	277	100	282	100	256	100	398	100	259	100	100	total
		A		B		C		D		E		F		AVERAGE
	bin	cell number	%	cell number	%	cell number	%	cell number	%	cell number	%	cell number	%	DFAT	bin
	1	0	0	0	0	0	0	0	0	0	0	0	0	0	1
	2	0	0	0	0	0	0	0	0	0	0	0	0	0	2
	3	0	0	0	0	0	0	0	0	0	0	0	0	0	3
	4	10	4.71698	2	0.947867	2	1.07527	3	1.72414	4	1.92308	2	2	2.06456	4
	5	20	9.43396	8	3.79147	15	8.06452	9	5.17241	6	2.88462	8	8	6.2245	5
	6	43	20.283	33	15.6398	20	10.7527	30	17.2414	34	16.3462	16	16	16.0438	6
	7	37	17.4528	32	15.1659	35	18.8172	35	20.1149	51	24.5192	37	37	22.1783	7
	8	46	21.6981	59	27.9621	47	25.2688	38	21.8391	53	25.4808	10	10	22.0415	8
	9	30	14.1509	33	15.6398	36	19.3548	28	16.092	21	10.0962	6	6	13.5556	9
	10	26	12.2642	44	20.8531	31	16.6667	31	17.8161	39	18.75	21	21	17.8917	10
	total	212	100	211	100	186	100	174	100	208	100	100	100	100	total
		A		B		C		D		E		F		AVERAGE
	bin	cell number	%	cell number	%	cell number	%	cell number	%	cell number	%	cell number	%	FERM domain	bin
	1	0	0	0	0	0	0	0	0	0	0	0	0	0	1
	2	2	1.0929	1	0.510204	1	0.487805	0	0	4	3.22581	0	0	0.886119	2
	3	2	1.0929	1	0.510204	6	2.92683	0	0	1	0.806452	1	0.3367	0.945514	3
	4	3	1.63934	3	1.53061	4	1.95122	1	0.507614	3	2.41935	2	0.673401	1.45359	4
	5	3	1.63934	9	4.59184	3	1.46341	3	1.52284	4	3.22581	1	0.3367	2.12999	5
	6	5	2.73224	8	4.08163	14	6.82927	8	4.06091	3	2.41935	5	1.6835	3.63449	6
	7	11	6.01093	34	17.3469	28	13.6585	10	5.07614	31	25	119	40.0673	17.86	7
	8	90	49.1803	56	28.5714	84	40.9756	47	23.8579	38	30.6452	99	33.3333	34.4273	8
	9	38	20.765	60	30.6122	47	22.9268	50	25.3807	30	24.1935	52	17.5084	23.5645	9
	10	29	15.847	24	12.2449	18	8.78049	78	39.5939	10	8.06452	18	6.06061	15.0986	10
	total	183	100	196	100	205	100	197	100	124	100	297	100	100	total
		A		B		C		D		E		F		AVERAGE
	bin	cell number	%	cell number	%	cell number	%	cell number	%	cell number	%	cell number	%	Kinase domain	bin
	1	17	6.46388	21	7.58123	18	6.42857	0	0	0	0	4	1.69492	3.69477	1
	2	23	8.74525	22	7.94224	21	7.5	40	12.0846	27	9	35	14.8305	10.0171	2
	3	14	5.32319	12	4.33213	20	7.14286	24	7.25076	27	9	17	7.20339	6.70872	3
	4	18	6.84411	20	7.22022	14	5	24	7.25076	24	8	25	10.5932	7.48472	4
	5	15	5.70342	12	4.33213	18	6.42857	20	6.0423	21	7	15	6.35593	5.97706	5
	6	33	12.5475	37	13.3574	40	14.2857	30	9.06344	26	8.66667	18	7.62712	10.9246	6
	7	24	9.12548	39	14.0794	35	12.5	58	17.5227	65	21.6667	29	12.2881	14.5304	7
	8	31	11.7871	39	14.0794	34	12.1429	40	12.0846	40	13.3333	30	12.7119	12.6899	8
	9	46	17.4905	46	16.6065	43	15.3571	59	17.8248	37	12.3333	32	13.5593	15.5286	9
	10	42	15.9696	29	10.4693	37	13.2143	36	10.8761	33	11	31	13.1356	12.4442	10
	total	263	100	277	100	280	100	331	100	300	100	236	100	100	total
D
		A		B		C		D		E		F		AVERAGE
	bin	cell number	%	cell number	%	cell number	%	cell number	%	cell number	%	cell number	%	Ctl	bin
	1	0	0	0	0	0	0	0	0	0	0	0	0	0	1
	2	39	19.3069	53	21.1155	52	21.7573	33	16.0194	40	19.4175	63	22.2615	19.9797	2
	3	21	10.396	17	6.77291	24	10.0418	19	9.2233	22	10.6796	30	10.6007	9.61907	3
	4	17	8.41584	21	8.36653	25	10.4603	23	11.165	16	7.76699	29	10.2473	9.40367	4
	5	16	7.92079	20	7.96813	13	5.43933	21	10.1942	8	3.8835	12	4.24028	6.6077	5
	6	22	10.8911	23	9.16335	14	5.85774	24	11.6505	12	5.82524	27	9.54064	8.82142	6
	7	23	11.3861	36	14.3426	30	12.5523	28	13.5922	20	9.70874	40	14.1343	12.6194	7
	8	23	11.3861	30	11.9522	29	12.1339	14	6.79612	25	12.1359	27	9.54064	10.6575	8
	9	17	8.41584	26	10.3586	26	10.8787	20	9.70874	25	12.1359	25	8.83392	10.0553	9
	10	24	11.8812	25	9.96016	26	10.8787	24	11.6505	38	18.4466	30	10.6007	12.2363	10
	total	202	100	251	100	239	100	206	100	206	100	283	100	100	total
		A		B		C		D		E		F		AVERAGE
	bin	cell number	%	cell number	%	cell number	%	cell number	%	cell number	%	cell number	%	FERM domain	bin
	1	0	0	0	0	0	0	0	0	0	0	0	0	0	1
	2	2	1.0929	1	0.510204	1	0.487805	0	0	4	3.22581	0	0	0.886119	2
	3	2	1.0929	1	0.510204	6	2.92683	0	0	1	0.806452	1	0.3367	0.945514	3
	4	3	1.63934	3	1.53061	4	1.95122	1	0.507614	3	2.41935	2	0.673401	1.45359	4
	5	3	1.63934	9	4.59184	3	1.46341	3	1.52284	4	3.22581	1	0.3367	2.12999	5
	6	5	2.73224	8	4.08163	14	6.82927	8	4.06091	3	2.41935	5	1.6835	3.63449	6
	7	11	6.01093	34	17.3469	28	13.6585	10	5.07614	31	25	119	40.0673	17.86	7
	8	90	49.1803	56	28.5714	84	40.9756	47	23.8579	38	30.6452	99	33.3333	34.4273	8
	9	38	20.765	60	30.6122	47	22.9268	50	25.3807	30	24.1935	52	17.5084	23.5645	9
	10	29	15.847	24	12.2449	18	8.78049	78	39.5939	10	8.06452	18	6.06061	15.0986	10
	total	183	100	196	100	205	100	197	100	124	100	297	100	100	total
		A		B		C		D		E		F		AVERAGE
	bin	cell number	%	cell number	%	cell number	%	cell number	%	cell number	%	cell number	%	FERM+Rac1Q61L	bin
	1	0	0	0	0	0	0	0	0	0	0	0	0	0	1
	2	12	4.49438	4	1.7316	12	4.5977	3	0.977199	8	3.75587	2	0.292826	2.6416	2
	3	14	5.24345	6	2.5974	5	1.91571	7	2.28013	10	4.69484	2	0.292826	2.83739	3
	4	12	4.49438	12	5.19481	10	3.83142	6	1.9544	3	1.40845	5	0.732064	2.93592	4
	5	15	5.61798	19	8.22511	8	3.06513	28	9.12052	11	5.16432	7	1.02489	5.36966	5
	6	31	11.6105	24	10.3896	25	9.57854	47	15.3094	21	9.85915	198	28.9898	14.2895	6
	7	46	17.2285	48	20.7792	52	19.9234	67	21.8241	28	13.1455	188	27.5256	20.0711	7
	8	55	20.5993	51	22.0779	75	28.7356	60	19.544	43	20.1878	150	21.9619	22.1844	8
	9	48	17.9775	38	16.4502	44	16.8582	52	16.9381	51	23.9437	95	13.9092	17.6795	9
	10	34	12.7341	29	12.5541	30	11.4943	37	12.0521	38	17.8404	36	5.27086	11.991	10
	total	267	100	231	100	261	100	307	100	213	100	683	100	100	total
