# Supplementary material for: Alpha protocadherins and Pyk2 kinase regulate cortical neuron migration and cytoskeletal dynamics via Rac1 GTPase and WAVE complex in mice
Source: eLife. 2018 Jun 18;7:e35242. doi: 10.7554/eLife.35242 (PMC6047886; doi:10.7554/eLife.35242)
Supplement: Figure 5—source data 1. [file elife-35242-fig5-data1.xlsx]

## Sheet: Sheet1
Figure 5
	lamellipodial size
		SCR	aKD	aKD+a6*	aKD+a6*-AA	aKD+aC1*	aKD+aC1*-AA	aKD+ac2*	aKD+Myr-aCD*	aKD+Myr-aCD*-AA	aKD+WAVE2	aKD+Abi2
	1	161	69	143	13	154	56	127	119	104	79	153
	2	194	29	112	36	225	24	133	35	127	150	36
	3	130	0	90	76	92	50	70	121	29	55	205
	4	224	0	217	46	62	26	94	173	61	78	62
	5	99	0	23	0	59	64	56	103	61	77	49
	6	75	0	59	0	28	27	44	51	38	93	129
	7	222	0	75	0	139	49	61	241	0	123	173
	8	180	21	61	0	157	0	65	42	0	97	162
	9	113	0	135	0	116	0	87	78	0	135	62
	10	98	5	153	0	129	0	31	183	0	107	122
	11	50	0	119	0	47	0	114	137	0		112
	12	103	0	116	0	72	0	31		0		84
	13	99	0	95	0	24	0	61
	14	87	32	90	0	66	0	53
	15	58	73	60	0	155	0	20
	16	197	96			67	0	54
