# Supplementary material for: Alpha protocadherins and Pyk2 kinase regulate cortical neuron migration and cytoskeletal dynamics via Rac1 GTPase and WAVE complex in mice
Source: eLife. 2018 Jun 18;7:e35242. doi: 10.7554/eLife.35242 (PMC6047886; doi:10.7554/eLife.35242)
Supplement: Figure 5—figure supplement 1—source data 1. [file elife-35242-fig5-figsupp1-data1.xlsx]

## Sheet: Sheet1
Figure 5-figure supplement 1		% of primary neurite with lamellipodia
		SCR	aKD	aKD+a6*	aKD+a6*-AA	aKD+aC1*	aKD+aC1*-AA	aKD+ac2*	aKD+Myr-aCD*	aKD+Myr-aCD*-AA	aKD+WAVE2	aKD+Abi2
	1	100	33.3333	50	50	50	33.3333	66.6667	66.6667	66.6667	33.3333	75
	2	66.6667	50	66.6667	66.6667	75	33.3333	33.3333	66.6667	0	50	80
	3	75	16.6667	75	50	75	50	25	100	25	80	66.6667
	4	66.6667	20	100	0	66.6667	50	66.6667	66.6667	50	75	66.6667
	5	75	20	66.6667	0	66.6667	66.6667	75	75	0	75	100
	6	80	33.3333	66.6667	0	60	66.6667	60	66.6667	0	60	100
	7	100	0	100	20	100	0	66.6667	100	50	80	100
	8	83.3333	0	66.6667	16.6667	100	0	75	100	50	75	80
	9	40	0	66.6667	0	60	0	33.3333	50	33.3333	100	75
	10	100	0	66.6667	33.3333	100	0	33.3333	100	0		100
	11	83.3333	20	60	50	33.3333	0	33.3333	100	0		75
	12	80	0	75	0	100	0	25		0
	13	66.6667	0				50			0
	14	60	33.3333				0			0
	15	100	25				0
