# Supplementary material for: Alpha protocadherins and Pyk2 kinase regulate cortical neuron migration and cytoskeletal dynamics via Rac1 GTPase and WAVE complex in mice
Source: eLife. 2018 Jun 18;7:e35242. doi: 10.7554/eLife.35242 (PMC6047886; doi:10.7554/eLife.35242)
Supplement: Figure 6—source data 1. [file elife-35242-fig6-data1.xlsx]

## Sheet: Sheet1
Figure 6
6B	aKD	aKD+Pyk2KD
	0	46
	54	60
	17	69
	0	53
	0	24
	0	47
	36	30
	25	118
	0	35
	0	92
6C	aKD	aKD+Pyk2KD
	33.3333	66.6667
	20	75
	16.6667	75
	25	66.6667
	20	100
	0	66.6667
	0	100
	33.3333	66.6667
	0	75
	0	75
	20	50
	0	50
6E	Ctl	aKD	Pyk2OE	Pyk2OE+Rac1Q61L
	108	0	29	59
	54	0	36	97
	113	0	27	91
	102	0	22	130
	95	0	20	123
	62	0	16	61
	162	47	15	68
	117	28	47	82
	78	15	18	63
	124	66	28	52
6F	Ctl	Pyk2OE	Pyk2OE+Rac1Q61L	aKD
	3	17	4	3
	3	11	2	5
	6	13	5	4
	5	9	4	4
	5	18	6	6
	4	12	7	5
	4	18	4	2
	2	9	3	3
	3	11	2	3
	5	15	4	4
6G	Ctl	Pyk2OE	Pyk2OE+Rac1Q61L	aKD
	5	9	3	6
	5	5	4	4
	5	8	5	6
	4	9	3	5
	5	10	4	5
	6	7	4	6
	4	5	6	6
	5	8	5	3
	3	7	5	5
	3	9	3	3
	6	5	4	5
	5	5	4	3
	3	7	5	4
