# Supplementary material for: Alpha protocadherins and Pyk2 kinase regulate cortical neuron migration and cytoskeletal dynamics via Rac1 GTPase and WAVE complex in mice
Source: eLife. 2018 Jun 18;7:e35242. doi: 10.7554/eLife.35242 (PMC6047886; doi:10.7554/eLife.35242)
Supplement: Figure 7—figure supplement 1—source data 1. [file elife-35242-fig7-figsupp1-data1.xlsx]

## Sheet: Sheet1
Figure 7-figure supplement 1
B		Ctl										Myr-aCD										Myr-aCD-AA
	10	6	4	3	6	3	13	4	5	1	16	1	4	3	1	3	1	3	1	3	1	7	9	12	7	2	6	5	4	4	4
	20	12	10	2	6	8	12	19	14	14	11	1	6	5	1	3	1	5	3	6	5	9	10	8	17	5	15	10	6	3	1
	30	12	17	10	12	13	12	16	10	13	25	1	5	7	7	5	6	12	6	8	4	5	14	8	17	5	14	16	14	4	4
	40	22	18	7	10	13	7	15	7	7	21	9	7	6	7	7	8	11	5	7	2	12	17	7	19	2	18	18	18	1	3
	50	17	16	7	32	7	8	10	10	18	7	3	11	1	9	6	3	8	3	2	2	14	9	6	16	14	17	13	14	3	4
	60	15	17	8	17	9	5	9	4	5	11	3	6	3	1	1	1	7	3	1	1	13	10	9	14	10	17	12	11	3	2
	70	9	16	2	25	7	6	5	7	2	9	1	11	3	1	3	1	3	3	1	1	15	9	13	13	13	20	7	7	2	1
	80	8	14	3	23	7	5	6	3	1	7	1	3	1	1	3	1	1	1	1	1	8	9	6	11	4	16	6	6	5	2
	90	7	9	3	20	3	6	8	6	1	5	1	1	2	1	1	1	4	1	1	1	9	4	2	9	3	9	2	5	4	1
	100	3	5	1	8	3	2	7	3	2	1	1	2	1	1	2	1	1	1	1	1	6	1	4	6	2	7	8	5	2	1
C		Ctl										Myr-aCD										Myr-aCD-AA
	10	1	2	1	2	9	9	5	9	7	1	1	1	2	2	1	1	1	2	2	3	2	3	3	8	6	6	8	1	4	1
	20	1	4	1	6	15	4	11	10	11	1	1	4	4	3	1	1	1	1	7	3	1	5	9	7	1	4	9	2	6	3
	30	3	3	3	10	15	8	18	15	27	7	4	2	7	5	2	1	4	1	2	6	1	14	12	9	10	2	12	1	8	4
	40	1	2	20	18	24	20	17	22	9	5	4	2	9	2	1	1	1	1	9	1	13	31	17	11	19	5	16	21	4	8
	50	1	5	10	16	28	20	15	12	12	16	8	1	5	1	1	2	4	2	7	4	21	8	19	8	13	1	19	37	4	19
	60	4	8	8	16	13	16	26	18	15	19	7	6	11	5	2	5	8	2	13	2	22	19	16	18	13	22	19	19	10	25
	70	10	11	11	25	18	29	28	7	21	8	8	4	18	7	1	16	4	5	1	1	6	16	25	12	19	13	24	26	6	10
	80	8	15	11	20	16	15	32	15	26	17	17	8	3	3	3	8	2	1	1	1	3	21	17	15	22	27	16	18	10	12
	90	1	12	14	17	18	20	19	28	12	7	17	9	4	6	2	3	3	1	1	1	1	19	19	16	28	29	16	31	19	13
	100	2	9	21	18	15	25	24	21	7	8	10	13	15	6	2	5	2	4	1	3	1	15	22	15	14	23	17	19	13	15
	110	16	28	22	29	16	21	31	13	9	2	12	9	4	4	8	4	1	1	1	4	1	11	20	18	14	41	18	25	13	19
	120	3	10	21	20	15	12	28	10	5	11	10	15	8	6	7	3	1	1	2	4	2	7	19	14	13	11	15	23	18	20
	130	4	10	29	14	17	16	29	6	3	2	8	20	9	4	4	4	2	2	1	8	7	20	23	18	16	16	11	20	17	20
	140	3	17	25	20	12	23	22	18	10	4	7	9	3	5	5	5	3	1	1	7	2	18	19	12	19	9	3	23	13	9
	150	5	17	24	17	9	10	25	8	2	3	7	7	5	5	6	9	3	1	1	3	6	9	18	15	6	11	2	14	8	8
	160	5	20	36	17	2	11	20	6	3	6	6	5	6	3	3	6	6	1	3	2	4	7	29	12	7	17	4	18	3	12
	170	3	14	17	24	3	25	16	7	6	7	9	5	6	7	3	5	7	2	2	5	3	10	17	6	11	6	7	11	5	7
	180	3	15	34	20	4	14	28	7	6	9	6	3	9	6	5	4	6	6	3	3	4	9	17	29	18	2	3	7	4	10
	190	2	24	10	19	1	14	26	6	4	6	9	3	6	5	7	5	3	2	2	3	2	12	18	11	10	5	7	11	2	9
	200	3	13	6	19	4	19	20	11	4	6	4	6	7	6	6	2	5	4	5	1	3	6	11	13	12	5	9	18	8	22
	210	1	17	5	17	5	18	31	10	4	8	5	6	7	2	6	9	1	4	3	3	7	14	13	12	5	4	11	8	6	7
	220	2	15	2	16	2	9	24	8	3	19	5	4	5	2	7	5	2	3	1	2	6	6	16	14	7	8	8	10	4	21
	230	1	7	4	32	1	7	36	5	9	11	4	4	5	2	7	4	2	1	4	1	2	9	10	15	4	7	22	9	4	12
	240	2	4	3	22	3	23	32	5	5	14	4	6	5	1	5	4	4	1	3	9	4	9	4	17	8	6	13	6	5	9
	250	3	5	3	19	6	9	51	7	6	7	5	5	9	1	5	3	2	1	3	3	6	5	2	15	5	11	9	7	3	4
	260	4	10	3	15	2	16	50	13	4	3	3	4	6	3	3	3	1	1	3	4	6	7	4	18	6	8	19	6	3	10
	270	4	31	6	9	2	7	34	8	3	3	3	1	2	5	5	3	2	1	3	4	2	7	3	13	6	4	32	5	3	12
	280	2	19	9	8	1	5	28	2	3	2	3	4	2	4	4	1	2	1	2	5	2	3	2	19	3	2	26	10	1	6
	290	2	14	4	8	5	10	23	12	3	4	2	2	2	3	4	5	2	2	1	2	2	3	2	11	5	2	8	2	1	7
	300	1	10	9	4	2	2	18	8	2	1	1	3	2	5	3	2	2	2	1	3	2	7	2	6	4	4	6	3	1	8
